# Supplementary material for: N-Phenyl-tert-butane­sulfinamide
Source: Acta Crystallogr Sect E Struct Rep Online. 2009 Jul 29;65(Pt 8):o2034. doi: 10.1107/S1600536809028633 (PMC2977387; doi:10.1107/S1600536809028633)
Supplement: Supplementary file 2 [file e-65-o2034-Isup2.hkl]

# 
# h,k,l, Fc-squared, Fo-squared, sigma(Fo-squared) and status flag 
# 
data_I
_shelx_title ' ajb1 in P2(1)/c' 
_shelx_refln_list_code          4 
_shelx_F_calc_maximum      118.93 
_exptl_crystal_F_000       424.00 
_reflns_d_resolution_high  0.6985 
 
loop_ 
 _symmetry_equiv_pos_as_xyz 
 'x, y, z' 
 '-x, y+1/2, -z+1/2' 
 '-x, -y, -z' 
 'x, -y-1/2, z-1/2' 
 
_cell_length_a     7.4822 
_cell_length_b    15.7881 
_cell_length_c     8.8333 
_cell_angle_alpha  90.000 
_cell_angle_beta   99.387 
_cell_angle_gamma  90.000 
 
_shelx_F_squared_multiplier     1.000 
 
loop_ 
 _refln_index_h 
 _refln_index_k 
 _refln_index_l 
 _refln_F_squared_calc 
 _refln_F_squared_meas 
 _refln_F_squared_sigma 
 _refln_observed_status 
   1   0   0     4155.82     3235.89    318.51 o 
   2   0   0    13135.83     9065.28   1171.85 o 
   3   0   0     2623.75     2868.06     33.21 o 
   4   0   0      262.17      333.10      4.52 o 
   5   0   0      750.66      706.49      9.02 o 
   6   0   0      358.27      349.68      5.13 o 
   7   0   0        0.00       -0.45      0.45 o 
   8   0   0        2.33        2.34      0.80 o 
   9   0   0        9.96       10.70      1.25 o 
  10   0   0       80.55       80.09      3.11 o 
   1   1   0       82.99       69.17      0.70 o 
   2   1   0      404.22      471.09      4.07 o 
   3   1   0      412.06      399.19      3.61 o 
   4   1   0      281.07      304.22      2.97 o 
   5   1   0       14.99       17.43      0.57 o 
   6   1   0      981.29      994.14      8.86 o 
   7   1   0      175.66      171.87      2.85 o 
   8   1   0       55.65       54.31      1.57 o 
   9   1   0        7.38        8.46      0.82 o 
  10   1   0       19.44       18.77      1.50 o 
   1   2   0      887.54      940.23      7.84 o 
   2   2   0      179.83      187.67      1.79 o 
   3   2   0      137.58      146.14      1.61 o 
   4   2   0      138.43      134.62      1.59 o 
   5   2   0       58.67       53.21      1.06 o 
   6   2   0        5.08        3.05      0.47 o 
   7   2   0        6.79        5.69      0.61 o 
   8   2   0        4.30        4.60      0.63 o 
   9   2   0        2.33        1.47      0.61 o 
  10   2   0       10.16       12.28      1.20 o 
   1   3   0      153.39      200.63      1.85 o 
   2   3   0        2.97       -0.14      0.14 o 
   3   3   0     1515.92     1566.85     13.05 o 
   4   3   0      114.97      111.37      1.38 o 
   5   3   0      384.14      403.85      4.00 o 
   6   3   0     1105.63     1079.74     10.49 o 
   7   3   0      190.86      186.24      2.67 o 
   8   3   0      169.98      170.07      3.00 o 
   9   3   0        9.96        8.13      0.83 o 
  10   3   0       65.27       63.07      2.23 o 
   0   4   0     6156.69     7063.06    154.89 o 
   1   4   0      332.62      368.21      3.24 o 
   2   4   0     1920.45     2021.74     16.62 o 
   3   4   0       31.46       35.98      0.65 o 
   4   4   0      392.65      375.24      3.58 o 
   5   4   0     1732.93     1727.69     14.62 o 
   6   4   0      111.70      104.36      1.77 o 
   7   4   0       21.90       21.30      0.86 o 
   8   4   0        7.47        5.74      0.70 o 
   9   4   0        9.30       11.61      0.92 o 
  10   4   0       65.23       72.03      3.08 o 
   1   5   0       37.88       37.51      0.56 o 
   2   5   0      381.05      422.57      4.14 o 
   3   5   0       38.71       37.24      0.65 o 
   4   5   0       14.26       18.51      0.49 o 
   5   5   0        0.00        0.05      0.27 o 
   6   5   0      196.32      192.95      2.64 o 
   7   5   0       44.86       43.57      1.42 o 
   8   5   0        0.02       -0.46      0.46 o 
   9   5   0       11.50        9.70      1.09 o 
  10   5   0        5.60        6.79      1.83 o 
   0   6   0      106.13       77.72      2.23 o 
   1   6   0      971.14     1005.73      8.50 o 
   2   6   0      735.62      839.62      7.20 o 
   3   6   0      199.52      219.00      2.24 o 
   4   6   0      519.34      553.81      5.07 o 
   5   6   0      875.30      891.77      8.75 o 
   6   6   0      257.26      239.79      3.11 o 
   7   6   0        4.14        3.00      0.48 o 
   8   6   0       48.45       51.64      2.40 o 
   9   6   0       71.27       73.55      2.44 o 
  10   6   0       27.97       28.59      2.10 o 
   1   7   0     4991.55     5738.80     46.58 o 
   2   7   0      624.87      643.69      5.67 o 
   3   7   0       93.83      110.86      1.36 o 
   4   7   0       31.40       36.80      0.71 o 
   5   7   0       14.73       11.39      0.58 o 
   6   7   0      400.19      374.28      5.30 o 
   7   7   0      370.84      365.89      5.69 o 
   8   7   0      218.88      218.00      4.98 o 
   9   7   0        9.31        7.69      1.05 o 
  10   7   0       54.74       59.86      4.16 o 
   0   8   0     4324.24     5052.55     58.10 o 
   1   8   0      401.26      441.24      4.05 o 
   2   8   0       17.95       24.96      0.90 o 
   3   8   0      194.49      194.28      2.12 o 
   4   8   0       20.12       21.88      0.76 o 
   5   8   0      155.59      152.05      2.19 o 
   6   8   0       27.04       27.69      1.10 o 
   7   8   0       14.30       12.98      1.14 o 
   8   8   0        6.13        4.69      0.71 o 
   9   8   0        4.28        4.85      1.14 o 
   1   9   0      164.79      172.18      2.15 o 
   2   9   0      618.38      656.57      5.88 o 
   3   9   0       55.99       45.13      0.82 o 
   4   9   0        1.92        1.77      0.32 o 
   5   9   0      171.04      158.28      2.70 o 
   6   9   0       17.72       15.82      0.90 o 
   7   9   0       64.14       64.27      1.79 o 
   8   9   0        0.02        0.73      0.58 o 
   9   9   0       10.44       10.98      1.50 o 
   0  10   0      496.83      449.10      6.43 o 
   1  10   0     1724.35     1776.79     14.91 o 
   2  10   0      523.80      569.18      5.23 o 
   3  10   0       75.58       66.03      1.20 o 
   4  10   0     1142.37     1091.32     12.00 o 
   5  10   0      378.42      383.06      5.11 o 
   6  10   0       85.54       83.83      1.99 o 
   7  10   0       24.86       23.58      1.16 o 
   8  10   0       20.57       16.74      1.12 o 
   9  10   0      104.98      110.64      5.74 o 
   1  11   0       37.62       43.39      0.83 o 
   2  11   0       73.46       78.87      1.18 o 
   3  11   0      107.06      105.20      1.69 o 
   4  11   0        3.22        5.37      0.58 o 
   5  11   0      120.96      109.34      3.54 o 
   6  11   0      240.04      236.52      4.63 o 
   7  11   0      105.05      105.69      2.45 o 
   8  11   0       32.07       31.77      1.47 o 
   9  11   0        1.31        1.62      1.11 o 
   0  12   0       68.08       62.80      1.67 o 
   1  12   0       37.80       42.55      0.99 o 
   2  12   0       83.95       82.47      1.48 o 
   3  12   0        4.70        6.72      0.48 o 
   4  12   0        1.10        0.27      0.40 o 
   5  12   0       10.71       11.10      0.83 o 
   6  12   0       43.99       42.06      1.48 o 
   7  12   0        1.13        0.34      0.58 o 
   8  12   0       50.73       51.32      1.84 o 
   1  13   0      607.62      529.72      5.67 o 
   2  13   0      497.63      486.14      5.33 o 
   3  13   0       21.20       24.80      0.99 o 
   4  13   0       27.33       33.03      1.20 o 
   5  13   0      102.30       95.02      2.16 o 
   6  13   0      152.28      153.61      2.99 o 
   7  13   0      170.43      179.35      3.44 o 
   8  13   0        4.10        4.09      0.97 o 
   0  14   0      298.94      334.64      6.48 o 
   1  14   0      610.23      624.33      7.53 o 
   2  14   0      134.27      116.99      1.94 o 
   3  14   0        3.12        2.74      0.51 o 
   4  14   0      324.45      308.95      4.50 o 
   5  14   0      142.27      144.71      2.82 o 
   6  14   0      120.73      125.10      2.72 o 
   7  14   0       86.34       84.11      2.32 o 
   8  14   0        3.11        3.24      1.86 o 
   1  15   0       37.60       21.27      0.97 o 
   2  15   0        1.71        0.63      0.44 o 
   3  15   0        3.24        2.32      0.52 o 
   4  15   0        0.32        0.52      0.49 o 
   5  15   0        1.99        3.06      0.67 o 
   6  15   0       22.27       22.23      1.40 o 
   7  15   0       88.91       83.62      2.34 o 
   0  16   0        0.43        1.65      1.24 o 
   1  16   0       62.02       69.81      1.76 o 
   2  16   0      147.55      136.15      5.47 o 
   3  16   0       60.81       57.69      2.00 o 
   4  16   0      207.75      201.81      5.39 o 
   5  16   0      379.37      366.30      5.41 o 
   6  16   0       45.88       53.14      1.85 o 
   7  16   0        8.86        7.34      0.97 o 
   1  17   0      231.84      216.06      4.15 o 
   2  17   0      239.71      244.81      4.63 o 
   3  17   0       47.22       58.22      2.09 o 
   4  17   0       25.86       21.59      1.41 o 
   5  17   0       77.68       81.18      2.21 o 
   6  17   0      136.00      135.79      4.11 o 
   0  18   0      164.28      154.94      4.20 o 
   1  18   0      187.51      191.55      3.41 o 
   2  18   0        2.95        3.65      0.76 o 
   3  18   0        6.34        3.21      0.80 o 
   4  18   0       73.20       71.38      2.45 o 
   5  18   0       21.97       22.93      2.22 o 
   6  18   0       13.29       13.89      1.40 o 
   1  19   0       80.80       75.58      2.42 o 
   2  19   0        5.59        5.08      0.91 o 
   3  19   0        9.14       10.98      1.16 o 
   4  19   0       77.41       86.23      2.77 o 
   5  19   0       10.58        9.47      1.60 o 
   0  20   0      960.35     1005.86     17.14 o 
   1  20   0      194.40      203.65      4.38 o 
   2  20   0       56.25       59.86      3.61 o 
   3  20   0       15.45       14.59      1.55 o 
   4  20   0       37.91       32.93      1.87 o 
   1  21   0       90.90       93.53      2.91 o 
   2  21   0      115.98      117.16      3.31 o 
   3  21   0       12.00       13.09      1.38 o 
   0  22   0      225.64      239.41      8.81 o 
   1  22   0        2.97        3.58      1.04 o 
   2  22   0      105.04      109.02      3.33 o 
 -10   1   1       16.12       18.22      1.18 o 
  -9   1   1       26.87       24.12      1.19 o 
  -8   1   1       22.28       23.08      1.06 o 
  -7   1   1       40.72       35.89      1.18 o 
  -6   1   1       78.51       77.19      2.49 o 
  -5   1   1       59.59       57.75      0.96 o 
  -4   1   1        6.62       13.18      0.49 o 
  -3   1   1      480.10      429.29      3.84 o 
  -2   1   1      228.38      195.30      1.84 o 
  -1   1   1     1556.29     1653.26     13.61 o 
   0   1   1     1815.41     2070.74     17.08 o 
   1   1   1     7169.94     5075.71    180.96 o 
   2   1   1    14121.73    10599.05    345.69 o 
   3   1   1        0.18        1.46      0.41 o 
   4   1   1     3516.85     3721.24     44.52 o 
   5   1   1     1114.25     1139.00      9.92 o 
   6   1   1        2.91        3.48      0.39 o 
   7   1   1       22.73       18.85      0.80 o 
   8   1   1      226.85      217.94      3.55 o 
   9   1   1        0.27        0.08      0.58 o 
  10   1   1       23.10       23.57      1.83 o 
 -10   2   1        0.90        1.48      0.68 o 
  -9   2   1      105.85      111.18      2.47 o 
  -8   2   1       78.84       75.12      1.84 o 
  -7   2   1      113.09      107.84      2.12 o 
  -6   2   1     2666.08     2602.15     23.82 o 
  -5   2   1      928.78      948.71      8.66 o 
  -4   2   1      338.61      365.16      3.44 o 
  -3   2   1      796.62      991.45      9.19 o 
  -2   2   1     2305.65     2473.08     22.05 o 
  -1   2   1    14144.72    10235.51    287.16 o 
   0   2   1      287.87      299.94      2.60 o 
   1   2   1     4977.80     5557.41     64.50 o 
   2   2   1     3021.90     3457.91     28.18 o 
   3   2   1      884.30     1071.70      9.09 o 
   4   2   1      253.82      252.25      2.85 o 
   5   2   1     1381.68     1438.97     12.33 o 
   6   2   1       28.49       24.85      0.98 o 
   7   2   1       82.50       80.40      1.62 o 
   8   2   1      341.72      342.47      4.84 o 
   9   2   1      111.27      113.17      2.87 o 
  10   2   1        0.60        1.17      0.94 o 
 -10   3   1        0.03        0.01      0.72 o 
  -9   3   1        0.05        0.12      0.53 o 
  -8   3   1       38.55       40.38      1.35 o 
  -7   3   1       60.45       60.65      1.54 o 
  -6   3   1        0.85        0.93      0.47 o 
  -5   3   1      400.89      397.27      4.28 o 
  -4   3   1       60.63       79.51      1.24 o 
  -3   3   1        0.13        0.30      0.19 o 
  -2   3   1      161.45      168.73      1.84 o 
  -1   3   1       23.47       25.88      1.97 o 
   0   3   1     1672.82     1839.39     15.07 o 
   1   3   1      551.29      577.64      5.35 o 
   2   3   1      257.20      255.49      2.40 o 
   3   3   1      952.17     1005.06      8.57 o 
   4   3   1       37.80       37.68      0.74 o 
   5   3   1      630.11      615.68      5.70 o 
   6   3   1      268.26      263.07      3.28 o 
   7   3   1        2.30        3.13      0.48 o 
   8   3   1       27.30       26.39      1.66 o 
   9   3   1        0.02       -0.22      0.61 o 
  10   3   1        3.97        2.92      1.08 o 
 -10   4   1       11.40       13.58      1.31 o 
  -9   4   1       24.81       23.06      1.40 o 
  -8   4   1       40.35       37.70      1.33 o 
  -7   4   1       78.20       77.38      1.57 o 
  -6   4   1      469.17      470.15      5.13 o 
  -5   4   1      465.19      472.17      4.98 o 
  -4   4   1       38.66       42.60      0.88 o 
  -3   4   1        1.25        1.62      0.37 o 
  -2   4   1      108.63      111.95      1.38 o 
  -1   4   1      685.17      714.06      6.69 o 
   0   4   1      283.80      286.33      2.57 o 
   1   4   1      759.42      789.74      6.67 o 
   2   4   1      144.29      155.95      1.63 o 
   3   4   1      279.38      264.59      2.62 o 
   4   4   1      421.01      435.54      4.12 o 
   5   4   1        2.05        2.73      0.36 o 
   6   4   1        4.43        6.12      0.52 o 
   7   4   1       25.36       24.62      1.20 o 
   8   4   1       41.97       37.99      1.35 o 
   9   4   1       33.12       33.11      1.62 o 
  10   4   1        0.15       -0.10      1.19 o 
 -10   5   1        1.48        2.62      0.97 o 
  -9   5   1       36.40       35.12      1.67 o 
  -8   5   1      123.64      130.81      2.56 o 
  -7   5   1      116.47      114.96      2.00 o 
  -6   5   1       19.76       21.34      0.80 o 
  -5   5   1      107.45       87.37      1.79 o 
  -4   5   1      110.32      100.94      1.49 o 
  -3   5   1      907.89      943.76      8.87 o 
  -2   5   1      115.50      111.09      1.22 o 
  -1   5   1     1738.54     1888.51     17.16 o 
   0   5   1     4493.68     4968.33     44.39 o 
   1   5   1       65.59       59.52      0.88 o 
   2   5   1      707.42      705.81      6.64 o 
   3   5   1     1090.36     1147.24      9.77 o 
   4   5   1        7.37        6.65      0.52 o 
   5   5   1      841.79      820.53      7.39 o 
   6   5   1      993.61      979.71      9.99 o 
   7   5   1      520.28      532.08      5.94 o 
   8   5   1       92.08       94.01      1.94 o 
   9   5   1       63.75       69.11      2.28 o 
  10   5   1       68.37       72.53      4.35 o 
 -10   6   1       16.67       15.76      1.43 o 
  -9   6   1      108.19      106.19      2.95 o 
  -8   6   1        1.85        0.41      0.61 o 
  -7   6   1      127.50      121.35      2.23 o 
  -6   6   1     1077.26     1065.10     10.44 o 
  -5   6   1      257.47      263.45      3.17 o 
  -4   6   1       64.02       58.46      1.07 o 
  -3   6   1       39.03       35.88      0.95 o 
  -2   6   1       49.95       49.32      0.84 o 
  -1   6   1      860.82      939.16      8.82 o 
   0   6   1     1106.34     1193.64     10.00 o 
   1   6   1      255.31      264.10      2.53 o 
   2   6   1      228.77      259.11      2.54 o 
   3   6   1      447.39      463.39      4.28 o 
   4   6   1       37.47       36.40      0.77 o 
   5   6   1        4.64        2.33      0.36 o 
   6   6   1       79.05       71.05      1.82 o 
   7   6   1       14.73       17.66      0.84 o 
   8   6   1       41.55       44.16      2.90 o 
   9   6   1       58.49       55.24      2.67 o 
 -10   7   1       52.70       56.88      3.38 o 
  -9   7   1       27.68       28.33      1.64 o 
  -8   7   1      203.30      204.59      3.56 o 
  -7   7   1       22.02       22.46      1.07 o 
  -6   7   1      127.22      126.34      2.02 o 
  -5   7   1        0.15       -0.13      0.24 o 
  -4   7   1      126.68      123.20      1.74 o 
  -3   7   1       41.17       46.58      0.73 o 
  -2   7   1        2.16        0.22      0.16 o 
  -1   7   1      967.28     1118.09      9.48 o 
   0   7   1      108.39      131.83      1.66 o 
   1   7   1       43.99       63.50      0.90 o 
   2   7   1      120.28      137.61      1.59 o 
   3   7   1      104.10       95.14      1.27 o 
   4   7   1      168.17      193.12      2.54 o 
   5   7   1       15.94       13.81      0.63 o 
   6   7   1      112.52      120.03      1.99 o 
   7   7   1      199.49      203.39      3.54 o 
   8   7   1       10.68       11.82      1.08 o 
   9   7   1        8.58       10.59      1.40 o 
  -9   8   1       40.58       38.87      1.84 o 
  -8   8   1        9.32        8.08      0.85 o 
  -7   8   1      293.40      281.78      4.28 o 
  -6   8   1      273.51      265.42      3.94 o 
  -5   8   1      526.97      511.68      6.29 o 
  -4   8   1      586.66      539.92      5.56 o 
  -3   8   1       24.35       20.74      0.48 o 
  -2   8   1      450.72      448.12      4.63 o 
  -1   8   1      792.62      708.35      6.91 o 
   0   8   1     1292.94     1411.35     11.85 o 
   1   8   1     2003.22     2281.13     18.88 o 
   2   8   1       76.61       83.51      1.17 o 
   3   8   1     1266.68     1337.62     11.44 o 
   4   8   1      375.52      381.42      3.79 o 
   5   8   1       55.14       54.80      1.20 o 
   6   8   1        0.02       -0.06      0.35 o 
   7   8   1       20.86       21.45      1.07 o 
   8   8   1      101.51      109.33      2.89 o 
   9   8   1       58.42       56.20      2.69 o 
  -9   9   1        5.38        5.79      1.01 o 
  -8   9   1       14.92       13.87      1.01 o 
  -7   9   1      146.08      136.01      2.69 o 
  -6   9   1       54.39       50.29      1.48 o 
  -5   9   1        7.45        6.76      0.62 o 
  -4   9   1       36.75       31.73      1.70 o 
  -3   9   1      472.68      498.00      5.20 o 
  -2   9   1      687.39      731.95      7.24 o 
  -1   9   1      235.47      257.17      2.95 o 
   0   9   1     2548.49     2747.27     22.65 o 
   1   9   1     1481.96     1506.38     12.71 o 
   2   9   1      277.73      263.95      2.73 o 
   3   9   1       49.29       58.49      1.01 o 
   4   9   1       24.23       18.40      0.67 o 
   5   9   1      378.68      355.51      4.14 o 
   6   9   1      508.50      488.67      6.31 o 
   7   9   1      271.05      270.49      4.21 o 
   8   9   1       23.67       25.85      1.52 o 
   9   9   1       29.54       30.42      2.06 o 
  -9  10   1       50.16       49.95      2.14 o 
  -8  10   1        1.38        1.70      0.65 o 
  -7  10   1       17.65       16.49      1.02 o 
  -6  10   1      153.23      146.36      2.77 o 
  -5  10   1        5.41        3.88      0.63 o 
  -4  10   1        6.47        7.54      0.63 o 
  -3  10   1        0.38        1.02      0.25 o 
  -2  10   1        8.83       10.25      0.49 o 
  -1  10   1       43.01       58.28      1.17 o 
   0  10   1        2.40        2.60      0.39 o 
   1  10   1       26.62       34.74      0.73 o 
   2  10   1      157.03      170.64      2.00 o 
   3  10   1       48.05       48.43      0.93 o 
   4  10   1       12.98       12.77      0.61 o 
   5  10   1       58.65       59.74      1.57 o 
   6  10   1        9.32        7.17      0.71 o 
   7  10   1        0.09        0.02      0.52 o 
   8  10   1        5.52        4.72      0.93 o 
   9  10   1        0.35        0.25      0.94 o 
  -9  11   1       20.93       20.26      1.65 o 
  -8  11   1       50.77       48.61      1.74 o 
  -7  11   1      414.73      410.89      5.81 o 
  -6  11   1       43.44       40.89      1.43 o 
  -5  11   1       58.06       64.72      2.33 o 
  -4  11   1      520.58      498.22      6.22 o 
  -3  11   1      139.95      132.56      1.96 o 
  -2  11   1      161.81      163.32      2.23 o 
  -1  11   1      112.51      117.76      1.76 o 
   0  11   1      139.50      142.69      1.73 o 
   1  11   1      725.08      734.82      6.85 o 
   2  11   1      324.41      322.60      3.32 o 
   3  11   1       79.21       78.10      1.26 o 
   4  11   1       96.62       83.73      1.81 o 
   5  11   1      116.36      116.09      2.30 o 
   6  11   1       90.51       87.54      2.06 o 
   7  11   1      191.75      189.86      4.85 o 
   8  11   1       24.06       21.66      1.48 o 
   9  11   1        3.56        4.15      1.33 o 
  -9  12   1        1.19        3.01      1.13 o 
  -8  12   1       31.41       27.64      1.42 o 
  -7  12   1       87.83       90.59      2.27 o 
  -6  12   1       70.91       69.64      1.90 o 
  -5  12   1      723.60      697.62      8.45 o 
  -4  12   1      743.56      719.15      8.50 o 
  -3  12   1        0.06       -0.33      0.33 o 
  -2  12   1      616.97      635.32      6.60 o 
  -1  12   1      480.59      513.11      5.46 o 
   0  12   1      363.28      358.70      4.05 o 
   1  12   1      899.41      885.10      7.90 o 
   2  12   1        3.10        1.37      0.31 o 
   3  12   1      597.39      566.65      6.06 o 
   4  12   1      277.13      283.66      4.09 o 
   5  12   1       25.51       21.85      1.03 o 
   6  12   1       15.70       15.73      0.98 o 
   7  12   1       20.26       17.71      2.10 o 
   8  12   1      147.43      159.85      3.86 o 
  -8  13   1       82.24       88.26      2.43 o 
  -7  13   1        7.08        5.19      0.81 o 
  -6  13   1       34.14       33.55      1.37 o 
  -5  13   1       25.09       23.89      1.12 o 
  -4  13   1        6.11        5.64      0.65 o 
  -3  13   1        1.04        0.48      0.39 o 
  -2  13   1        9.97        5.51      0.49 o 
  -1  13   1       51.16       57.61      1.25 o 
   0  13   1        5.65       10.32      0.57 o 
   1  13   1      100.27      103.97      1.72 o 
   2  13   1      299.31      293.03      3.56 o 
   3  13   1       56.33       55.11      1.45 o 
   4  13   1       55.50       53.00      1.49 o 
   5  13   1       86.59       83.40      2.00 o 
   6  13   1       70.53       68.91      1.92 o 
   7  13   1       52.34       51.10      2.07 o 
   8  13   1        7.29        6.62      1.10 o 
  -8  14   1        6.19        4.20      0.88 o 
  -7  14   1       94.10       95.26      2.48 o 
  -6  14   1        2.32        1.92      0.64 o 
  -5  14   1        4.80        3.59      0.66 o 
  -4  14   1       19.87       18.56      1.14 o 
  -3  14   1      121.93      102.22      2.13 o 
  -2  14   1       21.96       29.10      0.95 o 
  -1  14   1      325.25      295.05      3.63 o 
   0  14   1      156.27      123.28      2.67 o 
   1  14   1       19.30       17.12      0.86 o 
   2  14   1       40.15       35.83      1.01 o 
   3  14   1      113.18       99.56      2.17 o 
   4  14   1      210.70      199.58      3.34 o 
   5  14   1        0.02        0.25      0.49 o 
   6  14   1        9.23        9.36      0.91 o 
   7  14   1       14.39       14.22      1.31 o 
   8  14   1        0.04       -0.66      0.81 o 
  -8  15   1      210.04      202.36      7.62 o 
  -7  15   1      210.48      199.54      3.82 o 
  -6  15   1       26.66       24.60      1.29 o 
  -5  15   1       76.70       68.89      1.94 o 
  -4  15   1      110.81      116.53      2.47 o 
  -3  15   1      157.49      156.25      2.81 o 
  -2  15   1      294.32      266.47      3.47 o 
  -1  15   1      252.15      242.04      3.69 o 
   0  15   1      495.40      427.19      5.64 o 
   1  15   1      181.07      197.27      3.20 o 
   2  15   1       27.23       40.00      1.70 o 
   3  15   1      280.17      267.58      3.99 o 
   4  15   1       31.36       28.06      1.50 o 
   5  15   1      171.40      170.20      3.21 o 
   6  15   1      432.48      441.48      7.27 o 
   7  15   1      257.48      270.66      5.38 o 
  -7  16   1       31.93       31.25      1.54 o 
  -6  16   1       66.90       65.48      2.04 o 
  -5  16   1      290.35      283.03      4.54 o 
  -4  16   1      188.34      185.89      3.35 o 
  -3  16   1        1.25        2.08      0.64 o 
  -2  16   1      188.42      187.18      4.28 o 
  -1  16   1      245.99      270.61      4.08 o 
   0  16   1       99.05      110.22      2.38 o 
   1  16   1      110.15      110.35      3.87 o 
   2  16   1        1.50        3.12      0.55 o 
   3  16   1       23.36       25.54      1.35 o 
   4  16   1       66.89       65.84      2.21 o 
   5  16   1        4.18        3.82      0.74 o 
   6  16   1       18.56       17.99      1.36 o 
   7  16   1       48.92       55.51      2.30 o 
  -7  17   1       19.78       19.11      2.47 o 
  -6  17   1        6.90        7.63      1.83 o 
  -5  17   1       35.01       35.29      1.72 o 
  -4  17   1       15.42       16.74      1.07 o 
  -3  17   1       11.79        9.49      1.00 o 
  -2  17   1        6.85        7.58      0.89 o 
  -1  17   1        1.64        1.65      0.52 o 
   0  17   1       12.31       12.19      0.86 o 
   1  17   1       78.03       73.73      1.90 o 
   2  17   1       23.92       20.67      1.27 o 
   3  17   1       74.49       71.98      2.30 o 
   4  17   1       51.95       46.44      2.16 o 
   5  17   1       11.17       10.03      1.18 o 
   6  17   1        4.99        2.34      0.86 o 
  -6  18   1      282.70      289.27      4.94 o 
  -5  18   1      195.38      194.25      4.42 o 
  -4  18   1        1.26        1.45      0.87 o 
  -3  18   1        3.04        1.43      0.85 o 
  -2  18   1       36.04       37.03      1.69 o 
  -1  18   1      188.66      202.37      4.09 o 
   0  18   1      176.44      176.84      3.44 o 
   1  18   1      106.90       99.48      2.32 o 
   2  18   1        0.25       -0.16      0.58 o 
   3  18   1      203.81      189.28      4.09 o 
   4  18   1      294.56      293.62      5.58 o 
   5  18   1        1.82        2.15      0.89 o 
   6  18   1       10.80       11.48      2.28 o 
  -5  19   1        0.06       -0.72      0.72 o 
  -4  19   1      158.74      163.03      3.96 o 
  -3  19   1      133.91      139.31      3.52 o 
  -2  19   1       64.77       60.28      2.20 o 
  -1  19   1       39.48       43.64      1.85 o 
   0  19   1      107.77      104.34      2.46 o 
   1  19   1      353.87      352.85      5.30 o 
   2  19   1      256.09      256.95      8.86 o 
   3  19   1       18.08       20.26      1.41 o 
   4  19   1      108.59      114.57      3.25 o 
   5  19   1       73.62       72.77      3.28 o 
  -4  20   1        3.95        3.58      0.97 o 
  -3  20   1        8.44        7.47      1.13 o 
  -2  20   1        7.17        5.36      0.99 o 
  -1  20   1        0.71        1.12      0.78 o 
   0  20   1       59.48       64.67      2.34 o 
   1  20   1      131.24      136.39      3.45 o 
   2  20   1        3.28        3.26      0.89 o 
   3  20   1       49.64       53.63      2.22 o 
   4  20   1       12.03       10.15      1.25 o 
  -3  21   1       32.16       31.78      1.81 o 
  -2  21   1      175.36      179.14      4.23 o 
  -1  21   1       67.18       77.26      2.65 o 
   0  21   1       80.23       82.07      4.51 o 
   1  21   1      188.80      189.64      4.59 o 
   2  21   1      147.32      156.90      3.92 o 
   3  21   1        6.96        6.48      1.39 o 
  -2  22   1       49.07       45.10      2.17 o 
  -1  22   1      601.33      641.76     10.55 o 
   0  22   1      101.63      109.75      5.20 o 
   1  22   1       25.01       30.42      1.99 o 
   2  22   1        0.49        0.43      1.01 o 
 -10   0   2      129.62      130.59      4.16 o 
  -9   0   2      143.54      149.02      4.11 o 
  -8   0   2      228.79      236.11      6.88 o 
  -7   0   2      505.20      501.99      8.79 o 
  -6   0   2      229.99      209.04      4.37 o 
  -5   0   2        3.50        2.66      0.40 o 
  -4   0   2     3233.73     3587.45     41.57 o 
  -3   0   2       14.81        4.44      0.46 o 
  -2   0   2     3516.41     3624.15     41.76 o 
  -1   0   2      947.10      853.31     10.12 o 
   0   0   2     2511.29     2862.68     33.10 o 
   1   0   2     1093.34     1261.57     14.93 o 
   2   0   2        4.55        4.96      1.93 o 
   3   0   2     4989.82     5552.95     63.87 o 
   4   0   2     1496.98     1598.28     19.11 o 
   5   0   2      742.92      748.95      9.62 o 
   6   0   2     2477.19     2475.85     29.51 o 
   7   0   2      193.65      186.40      4.27 o 
   8   0   2        7.64       10.29      1.68 o 
   9   0   2        0.41       -0.49      0.99 o 
  10   0   2       40.38       46.20      3.46 o 
 -10   1   2        0.95        0.02      0.67 o 
  -9   1   2       56.46       56.87      1.74 o 
  -8   1   2        9.21       11.54      0.82 o 
  -7   1   2        0.06       -0.16      0.46 o 
  -6   1   2       70.87       59.79      1.21 o 
  -5   1   2       87.81       80.82      1.16 o 
  -4   1   2      598.48      587.56      5.26 o 
  -3   1   2     2495.06     2818.49     23.11 o 
  -2   1   2      366.31      375.13      3.69 o 
  -1   1   2     2169.53     2381.89     19.49 o 
   0   1   2     3344.71     3779.76     30.84 o 
   1   1   2      353.90      365.64      3.57 o 
   2   1   2      671.21      698.46      6.00 o 
   3   1   2      154.81      145.96      1.65 o 
   4   1   2        4.07        5.39      0.35 o 
   5   1   2        7.20        4.34      0.39 o 
   6   1   2       56.31       57.86      1.18 o 
   7   1   2      278.42      275.29      3.56 o 
   8   1   2        4.30        2.92      0.84 o 
   9   1   2       56.42       54.84      2.48 o 
  10   1   2       47.39       47.94      2.48 o 
 -10   2   2       14.74       14.35      1.33 o 
  -9   2   2        0.26       -0.52      0.52 o 
  -8   2   2        8.75        8.04      0.74 o 
  -7   2   2       15.11       13.49      0.78 o 
  -6   2   2        3.97        5.11      0.74 o 
  -5   2   2       81.75       82.11      1.37 o 
  -4   2   2      119.43      124.07      1.46 o 
  -3   2   2       10.35       14.42      0.43 o 
  -2   2   2       84.44       75.56      1.06 o 
  -1   2   2      509.99      505.95      4.36 o 
   0   2   2     1330.32     1444.99     11.92 o 
   1   2   2       29.36       23.23      0.48 o 
   2   2   2     2039.36     2175.49     17.92 o 
   3   2   2      644.93      702.59      6.17 o 
   4   2   2      113.05      107.02      1.43 o 
   5   2   2      339.14      346.98      3.57 o 
   6   2   2        7.78        7.68      0.52 o 
   7   2   2        4.13        2.48      0.48 o 
   8   2   2        1.92        1.98      0.77 o 
   9   2   2       21.52       20.57      2.87 o 
  10   2   2        2.19        1.62      1.01 o 
 -10   3   2        0.29       -0.48      0.72 o 
  -9   3   2       18.93       20.49      1.12 o 
  -8   3   2       62.45       63.95      1.83 o 
  -7   3   2      107.99      111.53      2.16 o 
  -6   3   2       39.79       25.98      0.83 o 
  -5   3   2     1171.08     1185.82     12.53 o 
  -4   3   2     3045.44     3186.89     28.62 o 
  -3   3   2      842.65      920.69      8.63 o 
  -2   3   2     1587.46     1699.20     15.48 o 
  -1   3   2      294.80      305.48      3.01 o 
   0   3   2     2079.78     2296.76     18.81 o 
   1   3   2     5514.14     6141.12     49.82 o 
   2   3   2     2572.29     2639.12     21.66 o 
   3   3   2      360.28      366.23      3.48 o 
   4   3   2       21.04       15.73      0.66 o 
   5   3   2       44.36       33.20      0.93 o 
   6   3   2      391.20      394.79      4.11 o 
   7   3   2      504.92      513.35      5.75 o 
   8   3   2       13.63       14.80      1.20 o 
   9   3   2      155.92      158.37      5.64 o 
  10   3   2       39.67       38.86      3.76 o 
 -10   4   2       64.27       64.09      2.37 o 
  -9   4   2      166.82      170.92      5.38 o 
  -8   4   2       92.04       88.93      2.04 o 
  -7   4   2      647.33      636.75     11.00 o 
  -6   4   2      545.15      516.98      5.54 o 
  -5   4   2       70.81       70.24      1.46 o 
  -4   4   2      212.92      252.16      2.89 o 
  -3   4   2        4.30       14.45      0.53 o 
  -2   4   2       77.81       91.09      1.15 o 
  -1   4   2      496.35      500.11      4.38 o 
   0   4   2       43.18       40.44      0.61 o 
   1   4   2       45.43       53.62      0.77 o 
   2   4   2      353.34      329.56      3.09 o 
   3   4   2      632.23      651.28      5.81 o 
   4   4   2      146.31      146.00      1.79 o 
   5   4   2        1.80        2.22      0.35 o 
   6   4   2      301.10      293.19      3.61 o 
   7   4   2      426.64      425.11      6.73 o 
   8   4   2      435.30      463.14      6.22 o 
   9   4   2        0.09       -0.09      0.94 o 
 -10   5   2       26.48       21.78      2.34 o 
  -9   5   2        2.32        2.07      0.81 o 
  -8   5   2       18.12       15.66      1.16 o 
  -7   5   2       64.29       56.23      1.34 o 
  -6   5   2      174.53      170.46      2.42 o 
  -5   5   2      140.42      131.01      2.02 o 
  -4   5   2       80.91       92.02      1.57 o 
  -3   5   2        8.74        8.41      0.34 o 
  -2   5   2        2.63        5.99      0.58 o 
  -1   5   2      124.65      127.17      1.49 o 
   0   5   2      536.13      570.04      5.03 o 
   1   5   2        1.26        0.85      0.15 o 
   2   5   2      221.78      261.11      2.58 o 
   3   5   2       53.43       55.00      0.91 o 
   4   5   2       40.84       50.63      0.94 o 
   5   5   2        3.36        6.46      0.57 o 
   6   5   2      188.24      196.16      3.01 o 
   7   5   2       58.25       59.89      1.66 o 
   8   5   2       67.14       67.14      1.88 o 
   9   5   2        5.19        5.09      1.48 o 
 -10   6   2      170.40      179.03      4.22 o 
  -9   6   2       30.09       26.84      1.56 o 
  -8   6   2      115.95      103.76      2.74 o 
  -7   6   2      384.35      379.19      5.20 o 
  -6   6   2      112.49      118.69      2.92 o 
  -5   6   2      122.57      104.86      1.66 o 
  -4   6   2        1.23        1.80      0.26 o 
  -3   6   2       62.96       50.75      0.96 o 
  -2   6   2      233.07      222.90      2.54 o 
  -1   6   2        2.82        7.18      0.35 o 
   0   6   2       49.54       49.24      0.75 o 
   1   6   2       58.45       57.94      0.84 o 
   2   6   2      406.45      430.55      4.00 o 
   3   6   2       24.57       18.28      0.59 o 
   4   6   2        9.67        7.91      0.43 o 
   5   6   2       87.88       91.38      1.43 o 
   6   6   2        7.32        7.12      0.56 o 
   7   6   2      533.85      525.43      6.68 o 
   8   6   2      198.13      196.56      3.46 o 
   9   6   2       12.75       10.09      1.98 o 
 -10   7   2        0.13       -0.10      0.89 o 
  -9   7   2      138.38      147.14      4.31 o 
  -8   7   2      151.70      150.86      3.42 o 
  -7   7   2        0.35        0.81      0.47 o 
  -6   7   2      215.27      209.78      3.32 o 
  -5   7   2      498.70      491.03      5.24 o 
  -4   7   2     1361.58     1409.04     13.19 o 
  -3   7   2      905.54      905.84      8.76 o 
  -2   7   2      162.18      215.07      2.52 o 
  -1   7   2     1469.88     1578.09     14.59 o 
   0   7   2     1167.51     1138.71      9.66 o 
   1   7   2     1223.49     1223.50     10.37 o 
   2   7   2     2077.32     2252.16     18.70 o 
   3   7   2      189.76      206.47      3.35 o 
   4   7   2      257.81      260.29      2.95 o 
   5   7   2      944.14      925.91      9.17 o 
   6   7   2      240.78      238.13      3.16 o 
   7   7   2        0.09        0.40      0.61 o 
   8   7   2       26.90       25.60      1.49 o 
   9   7   2        0.04        0.00      0.99 o 
 -10   8   2       20.22       19.99      2.62 o 
  -9   8   2        3.89        3.15      1.05 o 
  -8   8   2       89.78       93.92      2.29 o 
  -7   8   2       13.27       13.93      0.91 o 
  -6   8   2        5.33        6.14      0.64 o 
  -5   8   2       67.05       67.34      1.63 o 
  -4   8   2     1044.60     1040.07     11.43 o 
  -3   8   2        1.79        3.11      0.48 o 
  -2   8   2      345.26      355.03      3.84 o 
  -1   8   2      253.12      286.05      3.19 o 
   0   8   2       69.96       73.08      1.08 o 
   1   8   2       39.93       38.05      0.73 o 
   2   8   2      200.32      198.76      2.50 o 
   3   8   2      157.36      166.70      1.99 o 
   4   8   2        2.20        4.41      0.44 o 
   5   8   2       75.25       68.92      1.39 o 
   6   8   2      139.78      132.33      2.17 o 
   7   8   2       12.84       10.26      0.82 o 
   8   8   2       34.65       36.01      1.74 o 
   9   8   2        0.19        1.48      1.29 o 
  -9   9   2      124.59      121.69      3.31 o 
  -8   9   2       61.34       57.79      1.83 o 
  -7   9   2       92.73       90.43      2.15 o 
  -6   9   2       35.46       34.26      1.26 o 
  -5   9   2       34.93       33.11      1.18 o 
  -4   9   2       86.74       80.31      1.72 o 
  -3   9   2        5.99        6.04      0.38 o 
  -2   9   2       82.31       60.37      1.13 o 
  -1   9   2       24.83       29.49      0.76 o 
   0   9   2      102.64       84.23      1.40 o 
   1   9   2     1914.72     1926.04     16.13 o 
   2   9   2      179.05      195.42      2.22 o 
   3   9   2       21.22       16.50      0.58 o 
   4   9   2      278.16      289.01      3.74 o 
   5   9   2       42.02       46.48      1.70 o 
   6   9   2      135.92      132.00      2.50 o 
   7   9   2        1.58        1.39      0.68 o 
   8   9   2       17.14       16.09      1.57 o 
   9   9   2        2.50        4.88      1.31 o 
  -9  10   2        0.39        0.07      0.76 o 
  -8  10   2        5.33        5.21      0.80 o 
  -7  10   2        0.69        0.78      0.59 o 
  -6  10   2      433.08      422.35      5.72 o 
  -5  10   2     1988.81     1980.64     21.01 o 
  -4  10   2       11.47       10.45      0.71 o 
  -3  10   2      959.48      956.80      9.40 o 
  -2  10   2      379.82      383.82      4.24 o 
  -1  10   2        0.24        1.79      0.29 o 
   0  10   2      593.48      630.61      5.74 o 
   1  10   2       94.78      105.91      1.45 o 
   2  10   2     2074.01     2112.16     17.76 o 
   3  10   2      326.50      330.94      3.46 o 
   4  10   2      116.07      103.58      1.56 o 
   5  10   2        2.26        2.26      0.41 o 
   6  10   2        0.08        0.26      0.53 o 
   7  10   2      450.87      452.61      7.26 o 
   8  10   2      249.13      252.10      5.01 o 
   9  10   2       17.88       17.91      2.87 o 
  -9  11   2       29.71       31.61      1.83 o 
  -8  11   2       55.48       52.40      1.82 o 
  -7  11   2        0.44        0.64      0.64 o 
  -6  11   2      107.80      103.74      2.32 o 
  -5  11   2      194.39      184.82      3.15 o 
  -4  11   2      313.58      308.51      4.33 o 
  -3  11   2      175.94      180.77      2.87 o 
  -2  11   2        3.28        2.06      0.51 o 
  -1  11   2      163.43      165.45      2.27 o 
   0  11   2      698.60      719.25      6.92 o 
   1  11   2     1098.15     1107.93      9.68 o 
   2  11   2      226.89      233.82      2.63 o 
   3  11   2        2.95        2.03      0.33 o 
   4  11   2        7.84        6.62      0.52 o 
   5  11   2       66.50       65.00      1.67 o 
   6  11   2      177.08      173.29      3.65 o 
   7  11   2       36.84       37.42      1.79 o 
   8  11   2        7.52        6.71      1.07 o 
  -9  12   2       11.64        7.22      2.28 o 
  -8  12   2       18.63       17.20      1.18 o 
  -7  12   2       43.41       40.42      1.54 o 
  -6  12   2        0.00       -0.38      0.49 o 
  -5  12   2      434.12      413.41      5.62 o 
  -4  12   2       40.59       34.25      1.24 o 
  -3  12   2      253.16      251.03      3.67 o 
  -2  12   2      692.99      640.39      6.69 o 
  -1  12   2        3.88        2.12      0.37 o 
   0  12   2       58.25       52.32      1.15 o 
   1  12   2       39.20       35.14      0.85 o 
   2  12   2        2.53        3.48      0.59 o 
   3  12   2        3.07        2.28      0.35 o 
   4  12   2        3.06        4.63      0.74 o 
   5  12   2        1.40        1.15      0.47 o 
   6  12   2       12.04       10.88      1.06 o 
   7  12   2        2.42        1.40      0.93 o 
   8  12   2        0.41        0.62      0.82 o 
  -8  13   2      144.27      148.54      3.76 o 
  -7  13   2      113.88      107.65      3.11 o 
  -6  13   2      194.27      186.78      3.41 o 
  -5  13   2       28.74       31.09      1.28 o 
  -4  13   2       75.83       80.55      1.92 o 
  -3  13   2      343.08      323.12      4.50 o 
  -2  13   2      159.38      139.15      2.94 o 
  -1  13   2      197.56      194.40      2.67 o 
   0  13   2      536.51      538.79      5.81 o 
   1  13   2     1130.40     1129.62     11.07 o 
   2  13   2      202.96      195.62      2.40 o 
   3  13   2       15.75       16.47      0.73 o 
   4  13   2      225.41      210.67      3.37 o 
   5  13   2      235.16      236.97      4.42 o 
   6  13   2      251.14      250.83      5.22 o 
   7  13   2        2.09        2.76      0.85 o 
   8  13   2       24.07       26.68      1.71 o 
  -8  14   2        4.95        6.57      1.04 o 
  -7  14   2      175.42      181.85      3.56 o 
  -6  14   2      285.83      272.95      4.44 o 
  -5  14   2      339.04      323.11      5.29 o 
  -4  14   2       70.78       66.68      1.87 o 
  -3  14   2      246.73      260.05      3.92 o 
  -2  14   2       27.24       34.13      1.01 o 
  -1  14   2       43.28       47.65      1.50 o 
   0  14   2      116.00      108.03      2.08 o 
   1  14   2        0.14        0.09      0.37 o 
   2  14   2      253.68      247.66      3.72 o 
   3  14   2      114.80      122.62      2.36 o 
   4  14   2       23.12       25.78      1.73 o 
   5  14   2       22.80       17.81      1.23 o 
   6  14   2       45.21       46.07      1.97 o 
   7  14   2      457.43      475.05      7.89 o 
  -7  15   2       44.36       49.19      1.85 o 
  -6  15   2       17.75       15.84      1.08 o 
  -5  15   2        5.59        6.92      0.86 o 
  -4  15   2      123.79      125.95      2.60 o 
  -3  15   2       77.92       81.81      1.95 o 
  -2  15   2       16.13       17.26      0.91 o 
  -1  15   2       79.86       84.10      1.67 o 
   0  15   2       59.92       59.01      1.58 o 
   1  15   2       55.88       60.92      1.62 o 
   2  15   2        2.72        1.76      0.49 o 
   3  15   2        0.00        0.19      0.51 o 
   4  15   2       29.43       27.25      1.18 o 
   5  15   2        3.60        2.26      0.74 o 
   6  15   2       36.92       35.07      1.95 o 
   7  15   2        5.49        5.77      1.12 o 
  -7  16   2      171.57      176.10      3.63 o 
  -6  16   2       73.99       69.75      2.09 o 
  -5  16   2       16.45       15.28      1.08 o 
  -4  16   2       11.38       11.65      0.90 o 
  -3  16   2       36.41       34.98      1.57 o 
  -2  16   2      135.06      129.16      2.62 o 
  -1  16   2       74.97       69.00      1.78 o 
   0  16   2       38.80       41.55      1.38 o 
   1  16   2       25.80       23.54      1.09 o 
   2  16   2      167.44      159.92      2.91 o 
   3  16   2       53.73       59.18      2.42 o 
   4  16   2        1.49        1.95      0.68 o 
   5  16   2       15.90       14.83      1.68 o 
   6  16   2       12.39       10.82      1.17 o 
  -7  17   2        0.44       -0.30      1.04 o 
  -6  17   2        8.35        6.89      0.93 o 
  -5  17   2      140.59      145.45      3.07 o 
  -4  17   2      462.36      467.11      6.47 o 
  -3  17   2      171.30      163.95      3.09 o 
  -2  17   2       16.64       15.51      1.17 o 
  -1  17   2      171.05      153.85      2.88 o 
   0  17   2      119.94      126.78      2.58 o 
   1  17   2      618.61      647.17      8.13 o 
   2  17   2      280.85      273.34      4.99 o 
   3  17   2       10.68        9.48      1.00 o 
   4  17   2      142.80      142.59     12.42 o 
   5  17   2      121.84      122.75      5.10 o 
   6  17   2      180.22      187.85      5.48 o 
  -6  18   2       23.06       26.25      1.45 o 
  -5  18   2      171.80      171.81      3.47 o 
  -4  18   2       12.09       10.07      2.26 o 
  -3  18   2        7.71        7.87      1.05 o 
  -2  18   2       61.58       63.07      2.17 o 
  -1  18   2        7.68        8.46      0.95 o 
   0  18   2       24.61       22.51      1.24 o 
   1  18   2       34.12       39.63      1.49 o 
   2  18   2      160.36      158.75      3.63 o 
   3  18   2       30.56       27.14      2.01 o 
   4  18   2       18.99       18.64      2.47 o 
   5  18   2       29.38       27.93      2.13 o 
  -5  19   2        4.19        4.55      1.06 o 
  -4  19   2       75.92       78.37      2.70 o 
  -3  19   2       97.93       97.90      2.89 o 
  -2  19   2        7.68        8.39      1.12 o 
  -1  19   2       95.67       95.91      2.78 o 
   0  19   2        8.84        9.66      0.91 o 
   1  19   2        4.81        5.44      0.80 o 
   2  19   2       28.88       26.28      2.02 o 
   3  19   2        2.03        2.36      0.84 o 
   4  19   2       21.18       18.73      1.80 o 
   5  19   2       28.16       26.61      2.97 o 
  -4  20   2       77.27       80.76      2.82 o 
  -3  20   2        8.40        6.73      1.10 o 
  -2  20   2      393.47      417.38      7.19 o 
  -1  20   2      183.99      193.12      4.29 o 
   0  20   2        0.58        0.43      0.77 o 
   1  20   2       19.84       19.10      1.44 o 
   2  20   2      125.44      118.54      3.27 o 
   3  20   2      245.34      242.11      9.01 o 
   4  20   2       32.76       32.96      2.30 o 
  -3  21   2       14.64       12.05      1.33 o 
  -2  21   2        1.49        2.49      1.15 o 
  -1  21   2       14.91       11.69      1.27 o 
   0  21   2       65.44       61.74      3.31 o 
   1  21   2      271.44      288.87      7.03 o 
   2  21   2      106.55      116.71      3.29 o 
   3  21   2        3.69        4.06      1.78 o 
  -2  22   2        0.08        0.00      1.48 o 
  -1  22   2       13.04       14.82      1.68 o 
   0  22   2       18.48       23.34      1.95 o 
   1  22   2       28.99       34.75      2.42 o 
 -10   1   3       92.61       99.37      2.50 o 
  -9   1   3      208.42      218.87      3.73 o 
  -8   1   3        4.98        3.81      0.63 o 
  -7   1   3        8.15        5.80      0.60 o 
  -6   1   3      435.71      410.65      5.13 o 
  -5   1   3      754.65      788.27      7.04 o 
  -4   1   3     1404.48     1445.95     12.25 o 
  -3   1   3      115.66      136.65      1.57 o 
  -2   1   3      164.49      192.56      1.99 o 
  -1   1   3      462.19      440.11      3.93 o 
   0   1   3     3525.63     3773.39     30.78 o 
   1   1   3     1115.01     1137.57     10.51 o 
   2   1   3        1.93        1.00      0.22 o 
   3   1   3      113.57      101.40      2.08 o 
   4   1   3       64.85       60.85      1.02 o 
   5   1   3      476.48      494.20      4.80 o 
   6   1   3        0.44        0.43      0.38 o 
   7   1   3      169.44      163.14      3.37 o 
   8   1   3      240.36      225.34      5.29 o 
   9   1   3        1.42        3.20      1.01 o 
 -10   2   3       94.77      101.62      3.02 o 
  -9   2   3        2.94        0.93      0.77 o 
  -8   2   3      108.44      116.31      2.71 o 
  -7   2   3       49.96       39.64      1.25 o 
  -6   2   3       15.19       19.23      0.72 o 
  -5   2   3       55.07       85.88      1.43 o 
  -3   2   3     2990.73     3293.34     27.00 o 
  -2   2   3      818.91      863.60      7.41 o 
  -1   2   3       26.03       18.91      0.57 o 
   0   2   3     4808.69     5449.49     48.28 o 
   1   2   3     1270.59     1281.07     11.81 o 
   2   2   3     2784.37     2905.55     23.88 o 
   3   2   3      682.68      699.92      6.20 o 
   4   2   3        1.12        0.48      0.60 o 
   5   2   3      577.06      529.41      5.11 o 
   6   2   3      153.14      148.29      2.30 o 
   7   2   3       90.95       98.27      2.51 o 
   8   2   3      237.66      250.90      5.67 o 
   9   2   3       96.28       86.70      3.41 o 
 -10   3   3       10.63        9.37      1.21 o 
  -9   3   3       36.78       39.77      1.80 o 
  -8   3   3        0.11        0.31      0.43 o 
  -7   3   3        0.13       -0.12      0.40 o 
  -6   3   3      252.54      224.21      2.89 o 
  -5   3   3      127.54      132.25      2.27 o 
  -4   3   3      249.02      278.94      2.81 o 
  -3   3   3       93.02       90.60      1.16 o 
  -2   3   3        1.40        3.02      0.26 o 
  -1   3   3       31.07       42.47      1.27 o 
   0   3   3       88.59      116.37      1.29 o 
   1   3   3      245.44      237.61      2.32 o 
   2   3   3      577.43      623.95      5.52 o 
   3   3   3        4.64        4.99      0.32 o 
   4   3   3        0.92        2.25      0.31 o 
   5   3   3       46.75       43.96      0.97 o 
   6   3   3       42.33       44.32      1.55 o 
   7   3   3       34.16       33.55      1.50 o 
   8   3   3      207.13      203.72      8.22 o 
   9   3   3       75.84       75.16      2.97 o 
 -10   4   3        2.56        2.26      0.93 o 
  -9   4   3       22.77       23.75      1.48 o 
  -8   4   3        3.05        1.79      0.68 o 
  -7   4   3        0.14        0.34      0.41 o 
  -6   4   3       56.81       61.71      1.31 o 
  -5   4   3      103.60      116.15      1.94 o 
  -4   4   3       46.24       37.38      0.84 o 
  -3   4   3      388.29      420.91      3.92 o 
  -2   4   3      816.82      905.92      7.79 o 
  -1   4   3       71.74       81.25      1.16 o 
   0   4   3      831.83      950.05      8.09 o 
   1   4   3     1843.47     2071.32     17.14 o 
   2   4   3      112.56      102.21      1.27 o 
   3   4   3        0.03        1.26      0.22 o 
   4   4   3      117.65      117.20      1.58 o 
   5   4   3        3.14        5.60      0.49 o 
   6   4   3      187.33      171.67      2.85 o 
   7   4   3      208.58      215.50      4.09 o 
   8   4   3       54.61       53.94      2.01 o 
   9   4   3        0.71        2.39      0.94 o 
 -10   5   3      162.50      169.05      4.07 o 
  -9   5   3      302.14      310.97      7.04 o 
  -8   5   3       53.01       50.47      1.88 o 
  -7   5   3       28.02       24.26      1.06 o 
  -6   5   3     1272.71     1226.50     12.31 o 
  -5   5   3     1844.79     1880.21     17.44 o 
  -4   5   3      329.65      308.23      3.46 o 
  -3   5   3      228.07      268.11      2.72 o 
  -2   5   3      302.71      356.82      3.37 o 
  -1   5   3      139.26      205.05      2.10 o 
   0   5   3     1973.96     2035.35     16.85 o 
   1   5   3     2289.67     2425.71     22.26 o 
   2   5   3       94.65       91.90      1.45 o 
   3   5   3      124.18      126.76      1.71 o 
   4   5   3      116.13      100.15      1.81 o 
   5   5   3      317.76      306.50      4.00 o 
   6   5   3       16.78       22.39      0.99 o 
   7   5   3       38.54       38.48      1.62 o 
   8   5   3      164.37      176.67      3.83 o 
   9   5   3       89.51       94.69      3.35 o 
 -10   6   3       50.61       54.06      2.30 o 
  -9   6   3        0.06       -0.51      0.72 o 
  -8   6   3       13.51       14.51      1.13 o 
  -7   6   3       42.17       37.65      1.31 o 
  -6   6   3       51.67       49.35      1.41 o 
  -5   6   3        5.50        7.61      0.49 o 
  -4   6   3       69.95       67.87      1.42 o 
  -3   6   3      926.02      930.14      8.07 o 
  -2   6   3       47.50       46.68      1.11 o 
  -1   6   3        0.02        1.45      0.22 o 
   0   6   3     1214.14     1295.69     10.94 o 
   1   6   3      562.76      532.05      4.83 o 
   2   6   3      950.33      918.45      8.01 o 
   3   6   3       66.57       59.16      1.01 o 
   4   6   3       51.24       58.07      1.07 o 
   5   6   3       76.64       63.96      1.37 o 
   6   6   3      207.55      215.90      4.55 o 
   7   6   3      162.91      161.21      3.46 o 
   8   6   3       29.15       30.26      1.58 o 
   9   6   3        0.48        0.30      0.84 o 
 -10   7   3       41.38       46.94      2.18 o 
  -9   7   3        5.31        3.37      1.03 o 
  -8   7   3        2.95        4.56      0.91 o 
  -7   7   3       17.11       18.31      0.99 o 
  -6   7   3        2.94        3.02      0.54 o 
  -5   7   3      711.33      677.42      7.96 o 
  -4   7   3        0.19        0.71      0.46 o 
  -3   7   3      303.85      331.54      3.82 o 
  -2   7   3      103.51      107.32      1.58 o 
  -1   7   3      175.16      222.25      2.50 o 
   0   7   3       23.96       24.21      0.55 o 
   1   7   3       38.24       43.58      0.85 o 
   2   7   3        8.64       10.20      0.52 o 
   3   7   3       47.89       47.25      0.98 o 
   4   7   3       27.16       35.14      0.85 o 
   5   7   3       49.65       49.94      1.39 o 
   6   7   3       33.41       31.67      1.21 o 
   7   7   3       38.85       42.64      1.47 o 
   8   7   3       12.13        9.39      1.03 o 
   9   7   3        4.93        3.26      1.58 o 
  -9   8   3       20.16       21.17      1.48 o 
  -8   8   3       44.53       41.63      1.86 o 
  -7   8   3      108.31      107.54      2.34 o 
  -6   8   3      289.63      280.09      4.15 o 
  -5   8   3       15.36       14.06      0.80 o 
  -4   8   3     1093.38     1045.53     11.52 o 
  -3   8   3      101.67      112.84      1.99 o 
  -2   8   3        1.05        0.64      0.28 o 
  -1   8   3      131.66      118.94      1.46 o 
   0   8   3        0.07        0.65      0.22 o 
   1   8   3     1897.99     1917.58     16.09 o 
   2   8   3      979.01      923.26      8.15 o 
   3   8   3      309.27      315.55      3.30 o 
   4   8   3      168.00      189.31      2.33 o 
   5   8   3       49.10       51.41      1.91 o 
   6   8   3      895.31      899.51     11.74 o 
   7   8   3      303.32      310.09      5.32 o 
   8   8   3        0.67        0.86      0.90 o 
  -9   9   3      113.86      120.06      3.30 o 
  -8   9   3        6.43        3.15      0.90 o 
  -7   9   3       34.55       34.91      1.94 o 
  -6   9   3       47.82       42.29      1.40 o 
  -5   9   3      348.01      322.65      5.22 o 
  -4   9   3     1308.01     1287.98     14.00 o 
  -3   9   3      671.08      649.67      7.56 o 
  -2   9   3        4.45        5.51      0.50 o 
  -1   9   3     1152.41     1105.47     10.64 o 
   0   9   3     1145.56     1198.98     10.33 o 
   1   9   3      125.53      140.63      1.76 o 
   2   9   3        2.57        3.51      0.46 o 
   3   9   3       40.49       38.21      0.87 o 
   4   9   3      206.32      197.52      2.42 o 
   5   9   3      113.33      113.13      2.21 o 
   6   9   3       44.24       40.99      1.37 o 
   7   9   3       59.32       60.28      2.14 o 
   8   9   3        3.15        3.03      1.11 o 
  -9  10   3        1.02        0.61      0.79 o 
  -8  10   3       49.04       45.77      1.67 o 
  -7  10   3       48.60       47.45      1.60 o 
  -6  10   3       14.06       14.49      1.13 o 
  -5  10   3      121.95      120.34      2.39 o 
  -4  10   3        1.90        1.83      0.49 o 
  -3  10   3      233.58      232.98      3.42 o 
  -2  10   3       11.23       12.83      0.59 o 
  -1  10   3       19.66       18.99      1.30 o 
   0  10   3      345.31      338.12      3.42 o 
   1  10   3       13.72       15.19      0.62 o 
   2  10   3       39.09       39.54      0.89 o 
   3  10   3        8.67        9.80      0.51 o 
   4  10   3        0.01       -0.03      0.32 o 
   5  10   3        2.65        1.34      0.46 o 
   6  10   3        5.08        4.89      0.82 o 
   7  10   3        3.97        3.17      0.98 o 
   8  10   3       24.73       21.95      3.96 o 
  -9  11   3        0.03        0.86      0.80 o 
  -8  11   3        5.40        3.13      0.77 o 
  -7  11   3        0.54        1.00      0.58 o 
  -6  11   3       94.17       90.89      2.16 o 
  -5  11   3      240.55      231.95      5.00 o 
  -4  11   3      948.08      906.86     10.38 o 
  -3  11   3     1106.55     1062.66     11.82 o 
  -2  11   3      133.98      141.56      2.13 o 
  -1  11   3     1971.28     1915.98     17.96 o 
   0  11   3     1391.37     1386.19     13.26 o 
   1  11   3       33.19       33.33      1.53 o 
   2  11   3      473.73      463.66      4.63 o 
   3  11   3        1.05        1.97      0.46 o 
   4  11   3        5.01        5.08      0.64 o 
   5  11   3       60.81       60.48      1.93 o 
   6  11   3       50.19       53.19      1.97 o 
   7  11   3       32.57       31.56      1.99 o 
   8  11   3        0.09       -0.40      0.95 o 
  -9  12   3        2.11        2.18      1.78 o 
  -8  12   3       27.16       26.38      1.38 o 
  -7  12   3      190.21      186.73      3.54 o 
  -6  12   3      259.69      243.78      4.02 o 
  -5  12   3      154.62      150.39      2.84 o 
  -4  12   3      997.15      970.84     11.11 o 
  -3  12   3       12.42        9.53      0.73 o 
  -2  12   3       20.81       20.49      0.81 o 
  -1  12   3      532.97      519.78      6.36 o 
   0  12   3       87.14       83.94      2.61 o 
   1  12   3     2459.60     2475.56     22.97 o 
   2  12   3     1129.56     1129.36     10.05 o 
   3  12   3       67.04       67.25      1.27 o 
   4  12   3       14.21       14.89      1.02 o 
   5  12   3        4.37        2.90      0.68 o 
   6  12   3      518.94      523.07      8.11 o 
   7  12   3      272.65      289.43      5.45 o 
   8  12   3        9.26        9.60      1.62 o 
  -8  13   3        6.82        6.58      0.93 o 
  -7  13   3        3.55        2.28      0.67 o 
  -6  13   3      158.83      155.35      3.10 o 
  -5  13   3      383.67      371.48      5.31 o 
  -4  13   3       26.53       25.18      1.27 o 
  -3  13   3       61.79       62.43      1.74 o 
  -2  13   3        1.45        0.70      0.33 o 
  -1  13   3       33.81       31.04      0.97 o 
   0  13   3       58.30       61.50      1.35 o 
   1  13   3       72.29       71.73      1.48 o 
   2  13   3       14.14       12.97      0.68 o 
   3  13   3       35.28       36.61      1.09 o 
   4  13   3        0.71        0.11      0.49 o 
   5  13   3      113.43      114.93      2.89 o 
   6  13   3       13.68       11.31      1.12 o 
   7  13   3       56.49       56.55      2.27 o 
  -8  14   3       20.95       22.13      1.38 o 
  -7  14   3       31.39       32.59      1.50 o 
  -6  14   3       65.93       60.67      1.89 o 
  -5  14   3        1.57       -0.13      0.56 o 
  -4  14   3      245.86      249.28      3.95 o 
  -3  14   3       38.78       37.55      1.74 o 
  -2  14   3        7.97        9.60      0.71 o 
  -1  14   3        0.13        1.06      0.38 o 
   0  14   3      137.57      137.72      2.22 o 
   1  14   3       15.14       15.39      0.79 o 
   2  14   3      125.91      131.14      2.48 o 
   3  14   3      193.59      194.77      3.24 o 
   4  14   3        8.37        8.43      0.89 o 
   5  14   3       22.08       24.02      1.38 o 
   6  14   3      107.83      111.51      3.45 o 
   7  14   3       31.35       35.99      1.87 o 
  -7  15   3        5.61        5.03      1.11 o 
  -6  15   3       66.37       72.39      2.10 o 
  -5  15   3      790.56      788.82      9.74 o 
  -4  15   3      352.71      333.85      4.96 o 
  -3  15   3        2.79        1.03      0.49 o 
  -2  15   3      159.07      149.88      2.78 o 
  -1  15   3      107.89      107.33      1.96 o 
   0  15   3      233.65      242.48      3.79 o 
   1  15   3      182.77      178.72      3.09 o 
   2  15   3       12.08       12.75      0.85 o 
   3  15   3        7.35        7.88      1.12 o 
   4  15   3      212.58      217.45      5.79 o 
   5  15   3      104.24      107.68      3.19 o 
   6  15   3        6.56        8.54      1.08 o 
   7  15   3       36.36       41.14      4.16 o 
  -7  16   3        2.72        2.71      0.78 o 
  -6  16   3       21.70       21.68      1.29 o 
  -5  16   3        0.06        0.19      0.59 o 
  -4  16   3      118.23      117.81      2.60 o 
  -3  16   3       40.03       39.49      1.42 o 
  -2  16   3       46.53       45.19      1.48 o 
  -1  16   3        4.80        5.24      0.58 o 
   0  16   3       23.34       22.97      1.10 o 
   1  16   3      458.16      456.94      6.13 o 
   2  16   3      132.12      134.07      3.07 o 
   3  16   3      112.25      119.51      3.70 o 
   4  16   3       21.17       21.41      1.71 o 
   5  16   3       20.69       21.53      1.83 o 
   6  16   3      200.97      213.50      5.86 o 
  -6  17   3       89.02       89.67      2.53 o 
  -5  17   3        1.02        1.35      0.65 o 
  -4  17   3       57.33       60.35      1.87 o 
  -3  17   3       36.31       35.57      1.69 o 
  -2  17   3        0.65        1.26      0.60 o 
  -1  17   3       10.26       12.10      0.88 o 
   0  17   3        0.18        0.05      0.49 o 
   1  17   3       40.81       42.40      1.51 o 
   2  17   3        5.86        6.68      0.78 o 
   3  17   3       37.41       34.88      2.08 o 
   4  17   3       11.35       11.49      1.43 o 
   5  17   3        0.05        0.15      0.91 o 
   6  17   3       12.42       18.50      2.57 o 
  -6  18   3        3.67        4.12      0.87 o 
  -5  18   3       12.78       13.16      1.21 o 
  -4  18   3        8.16        6.03      0.86 o 
  -3  18   3      189.99      195.19      4.24 o 
  -2  18   3      333.22      345.30      6.06 o 
  -1  18   3       14.24       14.58      1.15 o 
   0  18   3      109.01      116.32      2.57 o 
   1  18   3      265.96      264.60      6.35 o 
   2  18   3       61.36       68.00      2.90 o 
   3  18   3       37.32       41.26      3.46 o 
   4  18   3       31.07       34.89      2.20 o 
   5  18   3        0.02        0.24      1.04 o 
  -5  19   3      228.53      242.72      5.21 o 
  -4  19   3      104.14      104.87      3.16 o 
  -3  19   3       86.83       78.15      2.62 o 
  -2  19   3        5.24        5.30      0.95 o 
  -1  19   3      153.11      149.96      3.58 o 
   0  19   3      615.96      640.04      8.36 o 
   1  19   3      130.31      129.20      2.84 o 
   2  19   3       68.89       69.30      3.01 o 
   3  19   3       62.04       69.01      3.10 o 
   4  19   3       32.79       30.83      3.02 o 
  -4  20   3       33.95       37.39      1.98 o 
  -3  20   3       17.17       20.73      2.04 o 
  -2  20   3       12.07       13.33      1.81 o 
  -1  20   3        0.09       -0.22      0.68 o 
   0  20   3        2.89        4.43      1.11 o 
   1  20   3       60.26       53.93      2.52 o 
   2  20   3       11.55       11.36      1.53 o 
   3  20   3        7.64       10.24      1.53 o 
  -3  21   3        2.83        1.49      0.91 o 
  -2  21   3       23.41       21.30      3.17 o 
  -1  21   3       58.94       55.15      2.30 o 
   0  21   3       47.08       48.66      2.11 o 
   1  21   3       49.11       56.44      2.87 o 
   2  21   3        7.62        7.71      1.47 o 
 -10   0   4        9.50        9.73      2.92 o 
  -9   0   4      221.47      230.14      5.50 o 
  -8   0   4      175.23      175.91     10.74 o 
  -7   0   4      109.54      107.20      3.06 o 
  -6   0   4       79.44       51.93      2.62 o 
  -5   0   4      264.00      253.60      3.90 o 
  -4   0   4     1982.09     2103.84     24.90 o 
  -3   0   4     2634.95     2733.79     31.96 o 
  -2   0   4      430.25      399.85      5.31 o 
  -1   0   4      543.42      604.59      7.63 o 
   0   0   4     1160.10     1131.84     13.56 o 
   1   0   4     1144.68     1097.66     22.52 o 
   2   0   4     3723.45     3911.26     83.78 o 
   3   0   4      340.70      350.32      4.82 o 
   4   0   4      113.27       99.28      4.01 o 
   5   0   4      356.16      335.90      6.47 o 
   6   0   4        5.29        6.95      1.00 o 
   7   0   4      355.41      351.84      7.21 o 
   8   0   4       28.11       29.98      2.67 o 
   9   0   4       91.18       92.23      4.85 o 
 -10   1   4       10.25       11.71      1.28 o 
  -9   1   4       12.18        9.55      0.92 o 
  -8   1   4       34.28       29.44      1.44 o 
  -7   1   4        0.93        2.55      0.51 o 
  -6   1   4      316.84      311.64      4.18 o 
  -5   1   4      261.86      273.19      2.92 o 
  -4   1   4      197.72      209.37      2.31 o 
  -3   1   4      123.83      109.20      1.41 o 
  -2   1   4        3.79        8.82      0.42 o 
  -1   1   4      245.76      235.67      2.38 o 
   0   1   4        7.08        4.64      0.43 o 
   1   1   4       44.05       55.12      1.69 o 
   2   1   4      458.53      448.60      5.06 o 
   3   1   4      460.62      449.20      4.23 o 
   4   1   4      128.18      128.41      1.90 o 
   5   1   4       16.81       10.72      0.72 o 
   6   1   4       55.98       58.94      2.11 o 
   7   1   4       42.33       42.57      2.11 o 
   8   1   4       84.29       90.31      3.15 o 
   9   1   4       11.24       15.62      3.31 o 
 -10   2   4        7.46        7.75      1.79 o 
  -9   2   4       11.91       11.89      1.19 o 
  -8   2   4       42.44       42.89      1.42 o 
  -7   2   4       87.37       92.00      1.96 o 
  -6   2   4        1.91        2.08      0.40 o 
  -5   2   4      134.44      132.90      1.95 o 
  -4   2   4       32.43       33.77      0.74 o 
  -3   2   4      119.61      116.07      1.64 o 
  -2   2   4      444.40      469.76      4.34 o 
  -1   2   4       41.93       39.11      0.75 o 
   0   2   4     1025.66     1095.05      9.31 o 
   1   2   4      113.30      109.77      1.50 o 
   2   2   4        0.14        0.15      0.19 o 
   3   2   4       30.36       37.46      0.70 o 
   4   2   4        4.08        4.57      0.42 o 
   5   2   4       50.19       51.16      1.41 o 
   6   2   4       82.28       82.89      2.51 o 
   7   2   4        0.49        0.35      0.61 o 
   8   2   4       17.04       14.13      1.40 o 
   9   2   4        7.03        7.32      1.34 o 
 -10   3   4      128.33      140.94      3.65 o 
  -9   3   4       39.93       41.59      3.51 o 
  -8   3   4        1.59        1.69      0.69 o 
  -7   3   4       70.10       60.36      1.91 o 
  -6   3   4      422.11      424.17      4.75 o 
  -5   3   4       59.96       62.43      1.23 o 
  -4   3   4      250.75      269.98      2.83 o 
  -3   3   4      576.28      672.00      6.03 o 
  -2   3   4        1.55        1.35      0.65 o 
  -1   3   4     4512.79     5119.56     41.67 o 
   0   3   4      251.43      264.89      2.60 o 
   1   3   4      944.70     1025.52      9.70 o 
   2   3   4     1462.58     1500.76     13.98 o 
   3   3   4      169.68      152.55      2.26 o 
   4   3   4      123.92      117.46      1.81 o 
   5   3   4       10.65       14.62      0.81 o 
   6   3   4       51.92       52.83      1.57 o 
   7   3   4      145.64      150.75      3.33 o 
   8   3   4      201.43      210.28      4.34 o 
   9   3   4       67.62       76.10      3.17 o 
 -10   4   4        0.31       -0.15      0.81 o 
  -9   4   4      327.04      330.48      7.26 o 
  -8   4   4      158.19      155.99      3.47 o 
  -7   4   4       30.04       30.61      1.14 o 
  -6   4   4      219.53      187.91      2.59 o 
  -5   4   4      345.84      340.87      3.91 o 
  -4   4   4     1286.72     1335.75     11.46 o 
  -3   4   4      974.77      975.47      8.49 o 
  -2   4   4        0.20        6.14      0.49 o 
  -1   4   4      820.59      919.32      7.98 o 
   0   4   4       93.27       62.00      0.91 o 
   1   4   4        5.90        1.56      0.33 o 
   2   4   4     1933.80     1921.84     18.36 o 
   3   4   4      851.69      859.38      8.47 o 
   4   4   4       38.66       48.70      1.12 o 
   5   4   4      387.02      370.16      4.97 o 
   6   4   4      118.25      126.66      2.51 o 
   7   4   4      211.48      213.28      4.20 o 
   8   4   4        0.56        0.50      0.71 o 
   9   4   4       36.58       39.44      2.27 o 
 -10   5   4        1.84        0.72      0.89 o 
  -9   5   4       45.52       44.91      1.99 o 
  -8   5   4        3.57        3.62      1.39 o 
  -7   5   4        7.61        4.69      0.67 o 
  -6   5   4        1.47        0.98      0.43 o 
  -5   5   4       16.22       15.34      1.00 o 
  -4   5   4      169.15      164.32      2.20 o 
  -3   5   4       38.50       43.42      0.88 o 
  -2   5   4       19.51       19.45      0.60 o 
  -1   5   4        0.48        0.45      0.21 o 
   0   5   4      356.18      403.02      3.80 o 
   1   5   4       29.09       43.35      0.76 o 
   2   5   4       28.90       25.15      0.98 o 
   3   5   4        0.26        0.54      0.31 o 
   4   5   4        7.18       10.24      0.59 o 
   5   5   4        1.00        2.17      0.47 o 
   6   5   4        1.07        2.11      0.64 o 
   7   5   4       35.53       34.63      2.03 o 
   8   5   4       32.03       35.56      1.73 o 
   9   5   4       47.42       45.55      5.14 o 
 -10   6   4       45.51       45.43      2.16 o 
  -9   6   4        7.58        6.53      1.23 o 
  -8   6   4       51.78       52.99      2.30 o 
  -7   6   4      173.25      175.60      3.11 o 
  -6   6   4        8.21        8.60      0.72 o 
  -5   6   4      766.13      746.94      8.67 o 
  -4   6   4     1093.93     1087.55     10.44 o 
  -3   6   4      302.16      295.93      4.55 o 
  -2   6   4        6.07       14.99      0.49 o 
  -1   6   4      134.19      150.08      1.75 o 
   0   6   4      104.42       91.45      1.23 o 
   1   6   4       75.60       61.02      0.97 o 
   2   6   4      769.77      759.08      6.81 o 
   3   6   4     1051.03     1104.91     10.71 o 
   4   6   4       12.28       11.97      0.65 o 
   5   6   4      476.64      500.09      5.60 o 
   6   6   4      149.18      152.57      3.26 o 
   7   6   4        0.87        0.71      0.65 o 
   8   6   4       16.18       15.50      1.30 o 
   9   6   4        4.12        3.76      1.48 o 
 -10   7   4      122.05      135.48      4.49 o 
  -9   7   4       67.04       68.97      2.43 o 
  -8   7   4       18.90       14.94      1.19 o 
  -7   7   4       46.34       40.26      1.41 o 
  -6   7   4      501.75      473.71      6.15 o 
  -5   7   4      376.12      364.34      4.91 o 
  -4   7   4      138.87      136.42      2.37 o 
  -3   7   4        0.04        0.06      0.20 o 
  -2   7   4      153.42      125.94      1.57 o 
  -1   7   4      523.03      529.92      4.92 o 
   0   7   4        3.79        5.72      0.37 o 
   1   7   4       11.55       17.19      1.00 o 
   2   7   4      243.14      245.56      2.66 o 
   3   7   4      632.43      571.89      6.04 o 
   4   7   4      445.61      434.06      4.90 o 
   5   7   4        5.31        3.60      0.50 o 
   6   7   4       97.43       92.31      2.47 o 
   7   7   4       66.61       69.24      2.25 o 
   8   7   4      222.10      222.26      5.14 o 
  -9   8   4        6.27        5.28      0.99 o 
  -8   8   4        0.43       -0.30      0.60 o 
  -7   8   4       66.41       67.03      1.85 o 
  -6   8   4        3.69        3.13      0.58 o 
  -5   8   4       83.22       84.79      1.89 o 
  -4   8   4      385.70      374.61      4.93 o 
  -3   8   4      109.06      106.09      1.70 o 
  -2   8   4       57.78       62.61      1.24 o 
  -1   8   4        0.83        1.09      0.23 o 
   0   8   4      171.72      173.48      2.03 o 
   1   8   4      374.72      376.15      3.74 o 
   2   8   4      445.19      429.19      4.56 o 
   3   8   4        0.13        0.14      0.29 o 
   4   8   4        0.38        0.71      0.36 o 
   5   8   4       52.81       53.77      1.38 o 
   6   8   4        0.05        0.22      0.59 o 
   7   8   4       23.57       23.31      2.08 o 
   8   8   4        0.24       -0.38      1.09 o 
  -9   9   4       36.33       35.44      1.86 o 
  -8   9   4       37.00       36.32      1.56 o 
  -7   9   4       73.34       71.74      1.96 o 
  -6   9   4      364.32      345.27      5.99 o 
  -5   9   4      165.62      166.75      2.91 o 
  -4   9   4      122.91      119.01      2.27 o 
  -3   9   4        7.58        9.94      0.69 o 
  -2   9   4      162.93      167.55      2.55 o 
  -1   9   4       15.93       15.33      0.63 o 
   0   9   4        0.68        1.32      0.28 o 
   1   9   4       73.71       73.00      1.31 o 
   2   9   4      174.54      179.77      2.20 o 
   3   9   4       17.16       20.88      0.79 o 
   4   9   4      462.14      482.29      5.96 o 
   5   9   4      148.22      146.56      2.68 o 
   6   9   4       65.07       65.92      2.80 o 
   7   9   4      125.50      130.94      3.25 o 
   8   9   4       18.46       21.90      3.76 o 
  -9  10   4        5.51        6.64      1.28 o 
  -8  10   4       51.16       51.94      2.16 o 
  -7  10   4       95.19       99.41      2.37 o 
  -6  10   4       25.92       23.86      1.29 o 
  -5  10   4      486.87      475.14      6.22 o 
  -4  10   4       15.58       13.10      0.81 o 
  -3  10   4      396.39      388.50      5.09 o 
  -2  10   4     2911.74     2834.08     26.15 o 
  -1  10   4      114.74      107.09      2.22 o 
   0  10   4     4158.12     4103.81     39.25 o 
   1  10   4     2907.73     2911.64     24.28 o 
   2  10   4        0.68        1.19      0.32 o 
   3  10   4        0.32        1.29      0.92 o 
   4  10   4        0.14        0.77      0.54 o 
   5  10   4       63.15       61.84      1.68 o 
   6  10   4      168.22      168.12      3.64 o 
   7  10   4        8.77        9.11      1.58 o 
   8  10   4       16.55       16.20      1.83 o 
  -9  11   4       17.98       17.67      1.50 o 
  -8  11   4        0.90        0.73      0.62 o 
  -7  11   4        9.46        9.54      0.93 o 
  -6  11   4       86.85       87.80      2.16 o 
  -5  11   4      122.85      114.97      2.41 o 
  -4  11   4       99.90       94.42      2.06 o 
  -3  11   4       18.00       14.44      0.93 o 
  -2  11   4      131.17      132.25      2.34 o 
  -1  11   4      216.71      217.95      4.19 o 
   0  11   4        2.98        3.14      0.45 o 
   1  11   4       46.06       50.10      1.07 o 
   2  11   4       27.77       26.80      0.88 o 
   3  11   4      181.66      171.11      2.53 o 
   4  11   4      233.50      233.40      3.22 o 
   5  11   4        0.48        0.04      0.51 o 
   6  11   4      105.19      105.66      2.86 o 
   7  11   4       42.11       43.21      2.52 o 
   8  11   4       43.32       44.65      3.41 o 
  -8  12   4        2.43        1.76      0.69 o 
  -7  12   4        2.94        2.33      0.73 o 
  -6  12   4       28.08       29.94      1.34 o 
  -5  12   4       25.78       22.55      1.12 o 
  -4  12   4       67.78       63.94      1.72 o 
  -3  12   4       49.87       47.23      1.42 o 
  -2  12   4      439.48      423.45      4.88 o 
  -1  12   4      109.01      113.46      1.92 o 
   0  12   4      285.64      282.84      3.55 o 
   1  12   4      636.92      637.78      6.78 o 
   2  12   4        2.50        3.22      0.46 o 
   3  12   4      172.89      174.86      2.62 o 
   4  12   4      154.95      152.32      2.74 o 
   5  12   4       12.80       12.12      1.55 o 
   6  12   4       14.76       16.89      1.30 o 
   7  12   4        2.86        2.29      1.15 o 
  -8  13   4       15.67       17.61      1.78 o 
  -7  13   4       41.36       41.86      1.65 o 
  -6  13   4      313.96      304.15      4.79 o 
  -5  13   4      485.12      466.46      7.70 o 
  -4  13   4        0.65        0.44      0.49 o 
  -3  13   4      137.80      133.76      2.58 o 
  -2  13   4      474.49      463.34      5.98 o 
  -1  13   4        1.47        1.94      0.55 o 
   0  13   4        4.13        3.26      0.45 o 
   1  13   4       23.14       24.35      0.91 o 
   2  13   4      114.51      112.17      3.34 o 
   3  13   4      443.99      438.37      5.12 o 
   4  13   4      691.15      701.44     10.39 o 
   5  13   4       14.11       14.48      1.20 o 
   6  13   4      109.87      114.80      3.10 o 
   7  13   4       72.63       80.47      3.45 o 
  -8  14   4       39.26       39.24      2.24 o 
  -7  14   4       67.17       68.80      2.12 o 
  -6  14   4        1.31        1.22      0.73 o 
  -5  14   4      532.41      521.51      7.00 o 
  -4  14   4      260.35      254.28      4.07 o 
  -3  14   4      114.98      113.17      2.51 o 
  -2  14   4      175.96      161.81      2.89 o 
  -1  14   4        1.82        2.04      0.49 o 
   0  14   4      451.59      451.07      5.24 o 
   1  14   4      397.58      392.35      4.72 o 
   2  14   4      116.50      124.43      2.48 o 
   3  14   4      258.51      256.11      4.70 o 
   4  14   4        0.32       -0.49      0.89 o 
   5  14   4      117.73      124.17      3.14 o 
   6  14   4      112.06      120.68      3.81 o 
   7  14   4        4.17        4.75      1.88 o 
  -7  15   4       13.37       14.36      1.37 o 
  -6  15   4       30.06       28.71      1.42 o 
  -5  15   4       25.57       28.11      1.67 o 
  -4  15   4       13.53       12.32      1.39 o 
  -3  15   4        4.62        3.62      0.65 o 
  -2  15   4       27.33       29.42      1.22 o 
  -1  15   4        0.63       -0.24      0.39 o 
   0  15   4        5.66        7.41      0.63 o 
   1  15   4       26.23       25.95      1.00 o 
   2  15   4        7.04        7.49      0.87 o 
   3  15   4        4.70        5.54      1.04 o 
   4  15   4       10.53        9.59      1.29 o 
   5  15   4        2.52        2.01      1.63 o 
   6  15   4       41.67       38.60      4.11 o 
  -7  16   4       38.78       33.70      1.63 o 
  -6  16   4        4.56        1.91      0.72 o 
  -5  16   4      101.15      101.13      2.52 o 
  -4  16   4      184.21      183.91      3.44 o 
  -3  16   4      101.33       95.81      2.29 o 
  -2  16   4        2.68        1.24      0.57 o 
  -1  16   4       29.61       29.63      1.14 o 
   0  16   4       28.63       26.35      1.15 o 
   1  16   4       49.16       48.66      1.84 o 
   2  16   4      106.36      112.54      2.91 o 
   3  16   4      141.28      137.49      6.24 o 
   4  16   4       10.03        8.54      1.38 o 
   5  16   4      101.49      111.72      5.39 o 
   6  16   4       87.68       93.02      4.95 o 
  -6  17   4      135.28      135.29      3.11 o 
  -5  17   4       44.76       44.23      2.50 o 
  -4  17   4        0.52        0.53      0.59 o 
  -3  17   4       48.90       48.56      1.68 o 
  -2  17   4       86.46       83.49      2.49 o 
  -1  17   4      332.73      344.67      5.90 o 
   0  17   4      122.90      123.30      2.64 o 
   1  17   4      114.86      115.02      3.15 o 
   2  17   4       75.54       83.23      2.57 o 
   3  17   4       94.40       94.06      3.45 o 
   4  17   4       76.61       72.24      3.08 o 
   5  17   4       18.45       21.39      1.88 o 
  -6  18   4        0.00        1.48      1.38 o 
  -5  18   4       46.45       45.50      1.80 o 
  -4  18   4       11.65       10.71      1.01 o 
  -3  18   4       90.55       98.34      2.46 o 
  -2  18   4      196.64      195.75      4.18 o 
  -1  18   4        0.58        1.06      0.72 o 
   0  18   4      270.85      284.69      4.58 o 
   1  18   4      274.05      283.41      5.64 o 
   2  18   4       11.45       11.32      1.46 o 
   3  18   4        4.55        2.75      1.98 o 
   4  18   4        8.45       10.19      2.28 o 
  -5  19   4        0.02        1.21      0.89 o 
  -4  19   4       12.09       13.62      1.90 o 
  -3  19   4        1.88        1.23      0.76 o 
  -2  19   4       17.28       19.01      1.38 o 
  -1  19   4      122.82      125.75      3.93 o 
   0  19   4       65.96       69.66      2.44 o 
   1  19   4        3.02        3.04      0.87 o 
   2  19   4       68.13       74.60      3.51 o 
   3  19   4       42.62       44.71      2.56 o 
   4  19   4        0.10       -0.49      1.29 o 
  -4  20   4      194.07      208.29      7.92 o 
  -3  20   4      295.15      314.76      6.09 o 
  -2  20   4       44.21       38.37      1.92 o 
  -1  20   4       37.05       43.77      1.99 o 
   0  20   4       86.11       80.21      3.29 o 
   1  20   4      175.81      163.91      3.98 o 
   2  20   4      225.34      238.79     10.99 o 
   3  20   4       32.87       35.22      2.41 o 
  -2  21   4       36.45       31.16      3.26 o 
  -1  21   4       13.13       10.20      1.21 o 
   0  21   4        3.95        4.45      1.26 o 
   1  21   4        5.95        5.59      1.40 o 
 -10   1   5       18.00       15.14      1.39 o 
  -9   1   5       64.06       63.72      2.28 o 
  -8   1   5       24.26       25.23      1.15 o 
  -7   1   5      242.05      240.20      4.05 o 
  -6   1   5      287.22      311.96      4.26 o 
  -5   1   5       24.37       25.37      0.84 o 
  -4   1   5      133.51      117.86      1.63 o 
  -3   1   5      885.97      878.73      7.81 o 
  -2   1   5      578.10      623.16      5.68 o 
  -1   1   5      138.68      120.57      1.62 o 
   0   1   5      119.60      131.09      2.02 o 
   1   1   5      509.66      518.99      6.56 o 
   2   1   5     1592.30     1508.49     14.63 o 
   3   1   5      271.98      273.10      3.82 o 
   4   1   5       90.21      101.59      2.07 o 
   5   1   5        1.50        2.19      0.57 o 
   6   1   5       19.36       21.26      1.21 o 
   7   1   5      338.89      326.44      4.98 o 
   8   1   5      108.03      106.99      3.57 o 
   9   1   5        3.78        5.04      1.68 o 
 -10   2   5      242.83      265.71      5.57 o 
  -9   2   5      349.20      358.58      6.27 o 
  -8   2   5        0.88        0.81      0.57 o 
  -7   2   5        6.48        3.26      0.60 o 
  -6   2   5       24.18       21.02      0.92 o 
  -5   2   5       81.00       83.68      1.51 o 
  -4   2   5     2746.04     2725.85     22.73 o 
  -3   2   5      783.02      741.00      6.69 o 
  -2   2   5       13.35       17.03      0.62 o 
  -1   2   5       51.05       32.52      0.69 o 
   0   2   5       29.99       22.92      0.53 o 
   1   2   5     2466.82     2626.68     26.52 o 
   2   2   5      462.15      472.52      4.99 o 
   3   2   5      584.21      575.25      6.87 o 
   4   2   5      349.91      328.70      4.51 o 
   5   2   5        3.37        5.42      0.63 o 
   6   2   5       10.40       10.61      0.85 o 
   7   2   5       14.31       16.41      1.37 o 
   8   2   5      174.58      179.71      4.83 o 
 -10   3   5      204.20      208.74      4.65 o 
  -9   3   5       14.38       10.03      1.74 o 
  -8   3   5      112.79      111.07      2.88 o 
  -7   3   5      224.60      209.22      3.34 o 
  -6   3   5       20.76       15.77      1.17 o 
  -5   3   5       88.21       82.55      1.51 o 
  -4   3   5       68.21       73.62      1.36 o 
  -3   3   5       66.28       63.50      1.10 o 
  -2   3   5       26.19       32.37      0.73 o 
  -1   3   5        8.98       14.58      0.54 o 
   0   3   5        4.08        2.90      0.29 o 
   1   3   5        1.32        1.70      0.50 o 
   2   3   5      280.89      268.62      3.16 o 
   3   3   5       47.96       39.25      1.21 o 
   4   3   5      115.55      110.22      2.19 o 
   5   3   5        7.26        8.76      0.73 o 
   6   3   5        3.57        2.72      0.62 o 
   7   3   5      142.96      144.25      3.37 o 
   8   3   5        6.93        6.12      1.03 o 
 -10   4   5       22.79       20.44      1.69 o 
  -9   4   5      168.50      173.64      8.17 o 
  -8   4   5      131.64      136.60      3.28 o 
  -7   4   5       37.38       35.36      1.55 o 
  -6   4   5      160.31      158.77      2.58 o 
  -5   4   5       61.97       54.00      1.20 o 
  -4   4   5       66.74       74.19      1.22 o 
  -3   4   5      366.75      383.58      3.82 o 
  -2   4   5       58.86       60.75      1.43 o 
  -1   4   5        4.93        4.76      0.31 o 
   0   4   5      117.98      122.24      1.61 o 
   1   4   5      518.90      540.71      6.15 o 
   2   4   5      312.01      313.28      4.77 o 
   3   4   5      108.80      103.14      1.69 o 
   4   4   5      334.28      338.02      4.65 o 
   5   4   5       11.68       12.79      0.85 o 
   6   4   5        5.41        5.35      0.72 o 
   7   4   5        0.20       -0.18      0.67 o 
   8   4   5        0.01        0.38      0.89 o 
 -10   5   5      109.95      120.99      4.17 o 
  -9   5   5       13.30       12.76      1.28 o 
  -8   5   5       92.23       90.03      3.42 o 
  -7   5   5      327.37      321.69      5.47 o 
  -6   5   5       20.64       23.51      1.04 o 
  -5   5   5        1.15        1.32      0.35 o 
  -4   5   5       27.49       25.19      0.80 o 
  -3   5   5      922.20      899.03      8.01 o 
  -2   5   5     1163.77     1191.81     10.35 o 
  -1   5   5        5.77        2.85      0.32 o 
   0   5   5      832.27      922.72      8.11 o 
   1   5   5      164.11      160.36      2.36 o 
   2   5   5      326.66      265.21      3.21 o 
   3   5   5      579.10      552.29      5.88 o 
   4   5   5      690.17      709.92      8.45 o 
   5   5   5       35.03       35.07      1.30 o 
   6   5   5      139.39      136.95      2.75 o 
   7   5   5      565.25      582.81      8.83 o 
   8   5   5      165.80      173.97      4.02 o 
  -9   6   5       83.33       81.61      2.69 o 
  -8   6   5       22.59       21.63      1.39 o 
  -7   6   5       17.26       19.82      1.09 o 
  -6   6   5       67.30       69.63      1.75 o 
  -5   6   5      126.96      120.65      2.29 o 
  -4   6   5      913.86      857.55      9.74 o 
  -3   6   5      130.47      126.36      2.05 o 
  -2   6   5       32.98       32.71      0.76 o 
  -1   6   5       25.00       24.86      0.65 o 
   0   6   5       19.43       12.76      0.52 o 
   1   6   5      496.24      483.46      5.17 o 
   2   6   5      106.56      110.31      2.20 o 
   3   6   5       37.74       26.11      0.87 o 
   4   6   5       91.71       86.22      1.96 o 
   5   6   5       46.85       52.84      1.60 o 
   6   6   5        3.29        3.04      1.35 o 
   7   6   5        1.00        1.04      0.71 o 
   8   6   5       90.30       97.42      3.47 o 
  -9   7   5        3.92        2.86      0.92 o 
  -8   7   5       20.49       21.64      1.42 o 
  -7   7   5       44.83       47.30      1.57 o 
  -6   7   5       19.61       19.36      1.00 o 
  -5   7   5       78.21       76.72      1.82 o 
  -4   7   5        2.08        2.38      0.51 o 
  -3   7   5       20.32       17.04      0.83 o 
  -2   7   5       61.44       49.95      0.96 o 
  -1   7   5        5.60        4.78      0.55 o 
   0   7   5        0.37        0.92      0.41 o 
   1   7   5        0.60        0.21      0.29 o 
   2   7   5       36.21       34.63      0.96 o 
   3   7   5      223.21      227.19      3.01 o 
   4   7   5       32.81       29.60      1.70 o 
   5   7   5        2.32        2.20      0.56 o 
   6   7   5       53.79       51.91      1.91 o 
   7   7   5        0.60        0.07      0.80 o 
   8   7   5       13.52       14.59      1.36 o 
  -9   8   5       55.18       53.04      2.66 o 
  -8   8   5      422.83      414.32      6.97 o 
  -7   8   5       45.73       45.27      1.54 o 
  -6   8   5      297.47      283.16      5.43 o 
  -5   8   5      696.35      632.21     10.83 o 
  -4   8   5      360.48      348.33      4.74 o 
  -3   8   5      566.17      557.22      6.73 o 
  -2   8   5        0.82        0.83      0.37 o 
  -1   8   5      258.38      258.07      2.82 o 
   0   8   5      313.92      314.21      3.28 o 
   1   8   5       96.39       98.73      1.67 o 
   2   8   5      150.07      152.37      2.94 o 
   3   8   5        3.15        3.72      0.46 o 
   4   8   5      127.21      137.13      2.25 o 
   5   8   5      143.01      142.66      2.76 o 
   6   8   5       71.33       68.52      2.81 o 
   7   8   5        0.52        0.36      0.69 o 
   8   8   5       41.05       39.61      1.95 o 
  -9   9   5        0.07        0.38      0.80 o 
  -8   9   5        0.72        0.39      0.71 o 
  -7   9   5       30.68       30.55      1.34 o 
  -6   9   5       50.18       50.82      1.59 o 
  -5   9   5       48.16       44.38      1.52 o 
  -4   9   5       17.07       19.56      0.95 o 
  -3   9   5      489.06      466.63      6.82 o 
  -2   9   5      432.04      399.06      4.56 o 
  -1   9   5      108.29      108.97      1.92 o 
   0   9   5        2.76        2.66      0.32 o 
   1   9   5      276.68      273.57      3.39 o 
   2   9   5     1866.22     1812.79     17.15 o 
   3   9   5      690.01      698.65      7.39 o 
   4   9   5       13.45       13.77      0.75 o 
   5   9   5       66.01       64.39      2.07 o 
   6   9   5        0.05        0.84      0.67 o 
   7   9   5       63.75       64.87      2.56 o 
   8   9   5      158.06      164.21      7.72 o 
  -9  10   5       17.14       17.64      1.50 o 
  -8  10   5        0.17       -0.41      0.58 o 
  -7  10   5        1.21        1.21      0.90 o 
  -6  10   5       40.39       34.61      1.36 o 
  -5  10   5        5.27        4.18      0.64 o 
  -4  10   5        0.60        1.27      0.48 o 
  -3  10   5        0.01        0.12      0.40 o 
  -2  10   5      204.16      201.37      2.78 o 
  -1  10   5       57.38       51.65      1.22 o 
   0  10   5        7.58        8.20      0.70 o 
   1  10   5      239.85      234.54      3.08 o 
   2  10   5        7.23        6.25      0.56 o 
   3  10   5       74.31       72.16      1.57 o 
   4  10   5       34.31       30.18      1.17 o 
   5  10   5        3.65        4.51      0.78 o 
   6  10   5       51.76       52.10      2.02 o 
   7  10   5        4.27        4.25      1.83 o 
  -8  11   5       62.94       64.83      2.05 o 
  -7  11   5       13.45       15.83      1.33 o 
  -6  11   5        6.79        7.57      0.81 o 
  -5  11   5        5.44        4.73      0.70 o 
  -4  11   5       19.23       16.27      0.94 o 
  -3  11   5       37.39       40.81      1.34 o 
  -2  11   5      356.99      333.47      4.08 o 
  -1  11   5      226.67      223.12      3.01 o 
   0  11   5      226.22      223.66      3.01 o 
   1  11   5      122.35      120.63      2.36 o 
   2  11   5     1068.49     1060.10     10.61 o 
   3  11   5     1126.45     1131.55     11.34 o 
   4  11   5       72.07       71.23      2.18 o 
   5  11   5      260.07      259.63      4.83 o 
   6  11   5       31.34       30.63      2.07 o 
   7  11   5       13.02       12.16      1.64 o 
  -8  12   5      270.62      268.59      4.67 o 
  -7  12   5        2.68        3.30      0.74 o 
  -6  12   5      178.72      164.54      3.20 o 
  -5  12   5      251.82      242.24      4.37 o 
  -4  12   5      252.45      249.63      3.97 o 
  -3  12   5     1129.80     1098.75     12.43 o 
  -2  12   5       16.51       13.60      0.81 o 
  -1  12   5      843.56      827.73      8.60 o 
   0  12   5      472.55      468.96      5.34 o 
   1  12   5       47.42       46.31      1.45 o 
   2  12   5       28.07       28.18      1.20 o 
   3  12   5      155.93      155.51      2.53 o 
   4  12   5       32.33       33.77      1.31 o 
   5  12   5      298.10      303.84      5.57 o 
   6  12   5      100.91       97.96      3.76 o 
   7  12   5       14.77       14.45      3.41 o 
  -8  13   5        4.28        3.69      0.85 o 
  -7  13   5       57.50       61.00      2.00 o 
  -6  13   5        6.71        5.01      0.77 o 
  -5  13   5       26.39       27.55      1.29 o 
  -4  13   5       32.39       33.76      1.83 o 
  -3  13   5       89.53       86.00      2.06 o 
  -2  13   5       85.81       79.80      2.19 o 
  -1  13   5       28.80       28.57      1.09 o 
   0  13   5      161.89      160.45      2.51 o 
   1  13   5        1.45        2.29      0.58 o 
   2  13   5        0.28        0.83      0.51 o 
   3  13   5      160.27      160.65      3.55 o 
   4  13   5      160.87      165.02      3.37 o 
   5  13   5        0.32       -0.56      0.83 o 
   6  13   5       43.79       43.35      2.52 o 
  -7  14   5       11.61       10.23      1.07 o 
  -6  14   5       24.79       25.67      1.34 o 
  -5  14   5      152.22      155.98      3.14 o 
  -4  14   5       38.91       35.87      2.93 o 
  -3  14   5       23.63       19.76      1.07 o 
  -2  14   5       22.40       21.44      1.07 o 
  -1  14   5       52.27       48.24      1.52 o 
   0  14   5       77.28       75.68      1.93 o 
   1  14   5       10.32       12.53      0.90 o 
   2  14   5        2.03        2.79      0.63 o 
   3  14   5        0.03        0.24      0.57 o 
   4  14   5        1.33        2.13      0.99 o 
   5  14   5       19.28       19.98      2.97 o 
   6  14   5       72.97       68.74      3.19 o 
  -7  15   5       78.08       82.92      2.43 o 
  -6  15   5       35.02       33.48      1.53 o 
  -5  15   5        0.02       -0.29      0.56 o 
  -4  15   5       18.84       16.60      1.06 o 
  -3  15   5      202.65      213.75      3.69 o 
  -2  15   5      266.59      262.95      4.16 o 
  -1  15   5        4.22        4.93      0.65 o 
   0  15   5       10.29        7.03      0.75 o 
   1  15   5       33.88       35.05      1.81 o 
   2  15   5      304.77      305.49      5.28 o 
   3  15   5      629.35      635.63     11.82 o 
   4  15   5       25.65       26.64      1.97 o 
   5  15   5        2.63        3.66      1.88 o 
  -6  16   5       81.93       82.43      2.39 o 
  -5  16   5      194.51      190.81      3.67 o 
  -4  16   5       50.06       51.48      2.04 o 
  -3  16   5      137.84      133.13      2.81 o 
  -2  16   5        7.79        7.00      1.04 o 
  -1  16   5       10.63        9.54      0.83 o 
   0  16   5      125.60      129.83      2.73 o 
   1  16   5       78.45       77.53      2.32 o 
   2  16   5       28.14       30.49      1.92 o 
   3  16   5       22.06       24.63      2.47 o 
   4  16   5       39.04       37.99      3.66 o 
   5  16   5        0.95        0.69      1.78 o 
  -6  17   5        9.49        8.24      1.04 o 
  -5  17   5       23.58       22.11      1.39 o 
  -4  17   5       13.73       13.20      1.21 o 
  -3  17   5       41.93       39.59      1.55 o 
  -2  17   5       27.87       27.11      1.30 o 
  -1  17   5       11.72       12.43      0.95 o 
   0  17   5        8.96        8.64      2.06 o 
   1  17   5       21.81       24.48      1.78 o 
   2  17   5       30.94       34.33      2.10 o 
   3  17   5        9.24        9.30      1.88 o 
   4  17   5       28.80       31.45      2.28 o 
  -5  18   5      109.90      106.11      2.78 o 
  -4  18   5      128.21      132.89      4.33 o 
  -3  18   5       41.09       39.02      1.61 o 
  -2  18   5        7.28        8.38      1.80 o 
  -1  18   5        4.47        4.12      1.14 o 
   0  18   5       62.63       67.81      2.94 o 
   1  18   5      277.11      288.57      6.72 o 
   2  18   5       79.09       72.73      4.25 o 
   3  18   5       66.66       67.78      4.16 o 
   4  18   5      104.06      104.94      4.07 o 
  -4  19   5        8.99        8.54      1.03 o 
  -3  19   5      118.55      125.03      3.42 o 
  -2  19   5      401.76      408.25      7.94 o 
  -1  19   5       57.31       61.31      3.31 o 
   0  19   5       19.72       21.85      2.37 o 
   1  19   5      162.52      179.85      4.25 o 
   2  19   5      142.66      136.39      6.14 o 
   3  19   5      172.61      168.79      7.82 o 
  -3  20   5       51.33       50.22      6.58 o 
  -2  20   5        1.99        2.70      1.14 o 
  -1  20   5       20.88       15.57      2.92 o 
   0  20   5        0.61        0.33      0.90 o 
   1  20   5       41.47       46.87      2.66 o 
 -10   0   6      126.82      140.04      6.73 o 
  -9   0   6        4.52        5.90      1.19 o 
  -8   0   6       55.38       56.74      5.05 o 
  -7   0   6      395.46      409.55     15.36 o 
  -6   0   6        3.26        3.24      0.77 o 
  -5   0   6     2357.07     2395.83     28.66 o 
  -4   0   6     1469.05     1483.01     18.19 o 
  -3   0   6      652.98      628.29      8.61 o 
  -2   0   6      289.44      258.14      3.99 o 
  -1   0   6      135.74      132.74      2.88 o 
   0   0   6      279.81      303.22      4.58 o 
   1   0   6      102.57       96.74      2.73 o 
   2   0   6     1537.87     1518.11     23.04 o 
   3   0   6      351.39      339.11      6.59 o 
   4   0   6       23.37       20.92      1.42 o 
   5   0   6       88.92       96.03      8.26 o 
   6   0   6      125.28      124.86      3.79 o 
   7   0   6      127.18      133.38      4.18 o 
   8   0   6      210.95      214.55      7.82 o 
  -9   1   6      157.00      156.27      3.81 o 
  -8   1   6      141.49      136.26      2.73 o 
  -7   1   6       27.92       32.22      1.23 o 
  -6   1   6       97.11       87.79      1.92 o 
  -5   1   6       30.70       29.97      0.99 o 
  -4   1   6      170.09      164.70      2.36 o 
  -3   1   6       44.52       45.30      0.99 o 
  -2   1   6      690.03      636.30      5.92 o 
  -1   1   6      477.83      454.59      4.37 o 
   0   1   6       73.05       65.67      0.99 o 
   1   1   6     1221.82     1173.55     12.81 o 
   2   1   6      363.79      339.16      4.57 o 
   3   1   6        0.02        0.86      0.60 o 
   4   1   6       53.93       53.07      2.22 o 
   5   1   6        5.52        6.62      0.73 o 
   6   1   6       97.01       99.25      2.37 o 
   7   1   6       54.91       55.94      1.88 o 
   8   1   6       16.04       13.74      1.54 o 
 -10   2   6       24.05       20.87      2.47 o 
  -9   2   6        3.00        2.11      0.87 o 
  -8   2   6       38.23       34.37      1.69 o 
  -7   2   6       41.30       38.98      1.36 o 
  -6   2   6      173.86      173.57      2.90 o 
  -5   2   6       85.60       88.87      1.65 o 
  -4   2   6      789.21      783.22      7.97 o 
  -3   2   6       25.23       27.02      0.79 o 
  -2   2   6      407.18      400.64      4.01 o 
  -1   2   6      164.52      170.99      2.04 o 
   0   2   6        3.58        5.98      0.62 o 
   1   2   6        0.35       -0.02      0.27 o 
   2   2   6       41.23       43.98      1.66 o 
   3   2   6       95.88       92.83      2.73 o 
   4   2   6       17.34       18.05      1.41 o 
   5   2   6        0.94        0.77      0.50 o 
   6   2   6        2.60        2.35      0.67 o 
   7   2   6        0.46       -0.41      0.63 o 
   8   2   6        1.18        0.88      0.90 o 
 -10   3   6        5.01        6.13      1.78 o 
  -9   3   6      154.64      166.92      4.61 o 
  -8   3   6      258.33      262.48      4.96 o 
  -7   3   6      112.34      122.03      2.95 o 
  -6   3   6       18.41       16.51      0.77 o 
  -5   3   6       53.41       49.11      1.20 o 
  -4   3   6      696.76      662.84      6.24 o 
  -3   3   6      726.19      735.37      6.79 o 
  -2   3   6      543.59      536.96      5.13 o 
  -1   3   6      149.86      125.17      1.65 o 
   0   3   6        7.94        9.00      0.59 o 
   1   3   6      635.97      621.65      6.42 o 
   2   3   6     1061.81     1019.11     11.41 o 
   3   3   6      560.38      561.57      6.96 o 
   4   3   6       93.01       89.22      2.04 o 
   5   3   6      278.25      267.92      5.09 o 
   6   3   6      303.99      298.43      4.69 o 
   7   3   6       10.50       13.53      1.28 o 
   8   3   6       29.07       28.11      1.71 o 
  -9   4   6      123.43      124.79      3.35 o 
  -8   4   6       67.57       64.28      2.25 o 
  -7   4   6        0.75        1.69      0.64 o 
  -6   4   6      189.34      180.80      3.08 o 
  -5   4   6      699.55      680.63      7.12 o 
  -4   4   6      105.17      116.34      2.07 o 
  -3   4   6      419.91      408.04      4.14 o 
  -2   4   6        2.42        2.31      0.65 o 
  -1   4   6        0.53       -0.04      0.22 o 
   0   4   6      103.19       88.95      1.54 o 
   1   4   6      117.99      105.90      1.73 o 
   2   4   6      470.18      453.97      5.78 o 
   3   4   6       87.07       77.41      1.84 o 
   4   4   6      113.80      104.83      2.25 o 
   5   4   6      162.20      163.16      3.06 o 
   6   4   6       43.66       41.82      1.57 o 
   7   4   6      126.67      130.84      3.38 o 
   8   4   6      113.56      127.80      3.50 o 
  -9   5   6      105.66      102.52      3.07 o 
  -8   5   6       20.04       17.78      2.07 o 
  -7   5   6       62.02       57.15      2.00 o 
  -6   5   6        2.87        2.30      0.61 o 
  -5   5   6      132.31      118.05      2.31 o 
  -4   5   6       94.76       89.99      1.77 o 
  -3   5   6       12.57        9.26      0.52 o 
  -2   5   6        7.99        6.29      0.41 o 
  -1   5   6        1.46        3.00      0.36 o 
   0   5   6        2.90        4.62      0.43 o 
   1   5   6       18.27       12.79      0.61 o 
   2   5   6        0.40        0.57      0.31 o 
   3   5   6        3.16        2.64      0.53 o 
   4   5   6       51.38       55.71      1.84 o 
   5   5   6        0.45        0.80      0.50 o 
   6   5   6        6.88        6.50      0.81 o 
   7   5   6        3.35        1.55      1.30 o 
   8   5   6       24.03       25.69      1.67 o 
  -9   6   6      250.84      248.92      5.13 o 
  -8   6   6       15.49       16.79      1.85 o 
  -7   6   6      147.98      150.07      3.43 o 
  -6   6   6      214.68      210.12      3.49 o 
  -5   6   6       40.68       42.83      1.38 o 
  -4   6   6        3.81        6.60      0.64 o 
  -3   6   6       10.28        5.04      0.50 o 
  -2   6   6        0.04        1.55      0.32 o 
  -1   6   6      106.75      103.19      1.64 o 
   0   6   6      358.24      333.97      3.91 o 
   1   6   6        8.82        7.05      0.55 o 
   2   6   6      183.64      182.16      2.94 o 
   3   6   6      181.50      166.50      2.90 o 
   4   6   6       28.17       28.63      1.20 o 
   5   6   6      120.38      117.85      4.47 o 
   6   6   6       44.68       45.64      2.97 o 
   7   6   6       30.44       32.66      1.75 o 
   8   6   6      157.14      170.23      5.20 o 
  -9   7   6       52.11       49.44      2.17 o 
  -8   7   6       54.55       56.06      3.95 o 
  -7   7   6      107.80      113.31      2.61 o 
  -6   7   6       77.29       68.11      1.84 o 
  -5   7   6       31.94       31.12      1.21 o 
  -4   7   6     1176.88     1082.56     12.11 o 
  -3   7   6      987.16      901.62      9.13 o 
  -2   7   6      263.68      269.12      3.37 o 
  -1   7   6       62.50       60.10      1.12 o 
   0   7   6       44.20       47.36      1.13 o 
   1   7   6      719.07      681.31      7.11 o 
   2   7   6      722.71      701.59      7.35 o 
   3   7   6      125.00      133.47      2.54 o 
   4   7   6       58.97       59.52      2.37 o 
   5   7   6        4.22        3.96      0.70 o 
   6   7   6      178.94      175.45      3.88 o 
   7   7   6      154.04      155.94      3.77 o 
  -9   8   6        9.87        7.90      1.40 o 
  -8   8   6       11.36       12.19      1.21 o 
  -7   8   6        6.30        7.30      0.81 o 
  -6   8   6        0.05        0.09      0.48 o 
  -5   8   6       49.59       48.11      1.52 o 
  -4   8   6      131.31      123.19      2.40 o 
  -3   8   6       10.05        9.04      0.69 o 
  -2   8   6        3.16        3.76      0.45 o 
  -1   8   6      270.91      256.46      3.25 o 
   0   8   6       91.50       80.14      1.57 o 
   1   8   6        1.69        0.79      0.40 o 
   2   8   6      471.95      441.06      5.06 o 
   3   8   6       74.82       67.88      3.07 o 
   4   8   6        2.77        2.89      0.60 o 
   5   8   6        7.57        8.15      0.83 o 
   6   8   6        0.31       -0.22      0.62 o 
   7   8   6        2.14        0.87      0.79 o 
  -9   9   6        0.48        0.30      1.29 o 
  -8   9   6       23.60       24.99      1.58 o 
  -7   9   6        1.66        1.60      0.58 o 
  -6   9   6      117.25      108.27      2.42 o 
  -5   9   6        2.42        1.66      0.53 o 
  -4   9   6       84.15       74.47      1.84 o 
  -3   9   6      755.30      684.23      8.18 o 
  -2   9   6       63.07       61.48      1.38 o 
  -1   9   6       27.48       15.90      0.85 o 
   0   9   6       92.64       89.76      1.95 o 
   1   9   6       50.89       56.64      1.57 o 
   2   9   6       69.02       71.18      1.89 o 
   3   9   6       34.50       31.71      1.13 o 
   4   9   6        8.76        9.93      0.85 o 
   5   9   6        4.05        4.04      0.94 o 
   6   9   6        3.72        4.99      1.22 o 
   7   9   6       24.78       28.87      1.69 o 
  -8  10   6        8.13        8.10      1.09 o 
  -7  10   6       57.46       56.34      1.85 o 
  -6  10   6       34.02       33.68      1.40 o 
  -5  10   6       63.28       66.23      1.83 o 
  -4  10   6      352.55      349.56      6.65 o 
  -3  10   6      153.40      124.18      4.36 o 
  -2  10   6      258.35      266.57      3.49 o 
  -1  10   6      339.06      330.61      4.06 o 
   0  10   6      114.24      106.50      2.23 o 
   1  10   6       17.39       17.40      0.93 o 
   2  10   6        3.99        4.51      0.54 o 
   3  10   6      525.60      509.90      5.87 o 
   4  10   6      786.86      791.56     11.58 o 
   5  10   6       87.68       83.22      2.52 o 
   6  10   6      172.86      171.82      3.96 o 
   7  10   6      100.04      102.24      3.92 o 
  -8  11   6       39.16       41.64      2.43 o 
  -7  11   6       22.53       20.73      1.23 o 
  -6  11   6        4.69        3.48      0.67 o 
  -5  11   6       18.09       15.79      0.99 o 
  -4  11   6      301.57      281.68      4.31 o 
  -3  11   6      385.32      388.13      6.15 o 
  -2  11   6       99.99      101.81      2.69 o 
  -1  11   6       30.52       28.20      0.99 o 
   0  11   6        3.08        6.20      0.67 o 
   1  11   6      239.23      227.60      3.66 o 
   2  11   6      393.99      369.34      5.22 o 
   3  11   6       75.88       79.52      1.78 o 
   4  11   6        1.33        1.23      0.64 o 
   5  11   6        6.42        6.82      0.97 o 
   6  11   6       27.19       22.85      1.51 o 
  -8  12   6        4.85        5.61      0.93 o 
  -7  12   6        7.52        6.80      0.90 o 
  -6  12   6        2.23        1.39      0.63 o 
  -5  12   6        0.19        0.23      0.51 o 
  -4  12   6        0.14       -0.12      0.49 o 
  -3  12   6       32.69       29.40      1.24 o 
  -2  12   6        0.06       -0.03      0.44 o 
  -1  12   6        5.44        5.33      0.66 o 
   0  12   6      173.56      173.00      3.11 o 
   1  12   6       47.67       46.93      1.53 o 
   2  12   6        5.79        4.44      0.76 o 
   3  12   6       86.80       91.49      2.36 o 
   4  12   6       47.86       47.22      1.65 o 
   5  12   6        3.11        2.86      0.83 o 
   6  12   6       27.24       26.73      3.81 o 
  -7  13   6       41.70       38.51      1.67 o 
  -6  13   6      119.44      118.29      3.18 o 
  -5  13   6       22.95       21.86      1.36 o 
  -4  13   6      303.47      301.24      4.65 o 
  -3  13   6      589.70      592.09      7.54 o 
  -2  13   6      113.62      108.79      2.33 o 
  -1  13   6       57.66       55.60      1.68 o 
   0  13   6       73.72       72.60      1.93 o 
   1  13   6      659.48      635.81      8.05 o 
   2  13   6      258.16      263.47      5.38 o 
   3  13   6        2.78        1.42      0.65 o 
   4  13   6        4.71        2.67      1.88 o 
   5  13   6       49.81       45.12      4.06 o 
   6  13   6       25.03       30.87      3.31 o 
  -7  14   6       50.78       50.08      1.92 o 
  -6  14   6      156.76      155.03      3.27 o 
  -5  14   6       45.72       45.23      1.68 o 
  -4  14   6        9.64        8.28      1.17 o 
  -3  14   6        8.41        8.96      1.32 o 
  -2  14   6       56.70       56.73      1.68 o 
  -1  14   6       52.21       59.77      2.38 o 
   0  14   6       45.03       43.81      1.54 o 
   1  14   6        3.86        4.26      0.71 o 
   2  14   6        0.01        0.20      0.67 o 
   3  14   6       76.13       74.45      3.46 o 
   4  14   6      149.79      149.56      7.13 o 
   5  14   6      157.37      162.43      7.72 o 
  -6  15   6       41.50       40.82      1.74 o 
  -5  15   6       35.82       39.49      1.70 o 
  -4  15   6        3.25        4.03      0.73 o 
  -3  15   6        4.24        3.36      0.91 o 
  -2  15   6       38.76       37.37      2.38 o 
  -1  15   6       14.60       14.92      1.16 o 
   0  15   6        1.51        1.74      0.62 o 
   1  15   6       10.20       11.92      0.96 o 
   2  15   6       54.25       49.17      2.26 o 
   3  15   6       16.73       17.81      1.36 o 
   4  15   6       11.79       14.94      2.77 o 
   5  15   6        2.61        4.65      2.08 o 
  -6  16   6       55.00       52.86      1.99 o 
  -5  16   6       33.52       31.85      1.70 o 
  -4  16   6        0.29        0.21      0.64 o 
  -3  16   6        0.59        1.16      0.63 o 
  -2  16   6        0.66        0.17      0.61 o 
  -1  16   6       30.46       27.81      1.53 o 
   0  16   6      199.32      194.18      3.58 o 
   1  16   6       12.14       11.42      0.99 o 
   2  16   6       15.29       14.54      1.29 o 
   3  16   6       21.92       21.77      1.90 o 
   4  16   6       23.33       17.31      2.97 o 
  -5  17   6       25.34       26.91      1.47 o 
  -4  17   6      280.65      296.20      4.93 o 
  -3  17   6      449.31      440.55      6.39 o 
  -2  17   6       34.08       28.46      1.63 o 
  -1  17   6        0.10        1.64      1.24 o 
   0  17   6        7.22        7.83      1.04 o 
   1  17   6      114.15      111.66      3.82 o 
   2  17   6      252.06      252.89      5.16 o 
   3  17   6      145.62      153.85      4.82 o 
  -4  18   6       90.16       91.15      2.94 o 
  -3  18   6       37.00       37.38      1.61 o 
  -2  18   6       49.91       50.60      2.17 o 
  -1  18   6       29.21       31.63      2.67 o 
   0  18   6       12.96       13.03      1.53 o 
   1  18   6        3.71        2.00      1.01 o 
   2  18   6        5.20        6.14      1.40 o 
   3  18   6       85.65       83.66      4.06 o 
  -3  19   6        5.45        5.00      1.05 o 
  -2  19   6        0.03        1.93      1.12 o 
  -1  19   6        7.90        7.60      1.39 o 
   0  19   6        6.09        6.02      1.32 o 
   1  19   6       35.04       40.28      2.08 o 
  -9   1   7       77.45       74.13      2.54 o 
  -8   1   7       23.43       23.74      1.44 o 
  -7   1   7       29.85       36.89      1.34 o 
  -6   1   7       33.75       32.99      1.27 o 
  -5   1   7       14.97       17.14      0.88 o 
  -4   1   7      465.22      461.13      4.73 o 
  -3   1   7     1721.05     1720.12     14.84 o 
  -2   1   7     1225.90     1202.43     10.62 o 
  -1   1   7      603.60      597.98      5.67 o 
   0   1   7     1275.52     1254.37     13.80 o 
   1   1   7       77.39       75.39      1.80 o 
   2   1   7      113.24      111.92      2.28 o 
   3   1   7       27.75       30.53      2.08 o 
   4   1   7       12.56       12.50      0.92 o 
   5   1   7      134.06      137.04      2.87 o 
   6   1   7        9.30        7.52      0.92 o 
   7   1   7        2.47        0.66      0.69 o 
  -9   2   7        0.02       -0.15      0.72 o 
  -8   2   7       20.11       20.41      1.37 o 
  -7   2   7      195.77      199.72      4.03 o 
  -6   2   7      560.70      561.79      6.98 o 
  -5   2   7       21.66       23.63      0.90 o 
  -4   2   7     1140.29     1124.73     10.11 o 
  -3   2   7       92.31       88.18      1.50 o 
  -2   2   7        1.90        1.13      0.35 o 
  -1   2   7      612.44      575.63      6.15 o 
   0   2   7      508.77      485.09      6.13 o 
   1   2   7      135.61      130.06      2.46 o 
   2   2   7      761.78      720.65      8.65 o 
   3   2   7      338.99      330.22      4.79 o 
   4   2   7      744.42      718.51      8.88 o 
   5   2   7       40.63       42.36      1.58 o 
   6   2   7       77.98       78.17      2.23 o 
   7   2   7      203.37      209.30      4.59 o 
  -9   3   7        7.87        9.21      1.21 o 
  -8   3   7        1.86        2.04      0.80 o 
  -7   3   7      102.97      105.65      2.79 o 
  -6   3   7       11.96        9.84      0.95 o 
  -5   3   7      175.81      167.04      3.44 o 
  -4   3   7      337.09      315.15      3.51 o 
  -3   3   7        9.54        7.20      0.57 o 
  -2   3   7        6.79        6.71      0.46 o 
  -1   3   7        3.22        4.04      0.65 o 
   0   3   7        2.55        3.40      0.75 o 
   1   3   7        8.83        7.47      0.77 o 
   2   3   7       10.06       10.53      0.78 o 
   3   3   7       83.41       82.64      2.02 o 
   4   3   7        3.84        5.31      0.73 o 
   5   3   7       56.31       56.90      2.70 o 
   6   3   7       31.36       30.22      1.45 o 
   7   3   7        2.26        1.61      0.82 o 
  -9   4   7        1.09        2.01      0.87 o 
  -8   4   7        0.05        1.06      0.73 o 
  -7   4   7        0.45        0.89      0.69 o 
  -6   4   7      133.96      137.06      2.67 o 
  -5   4   7      102.41      105.52      3.31 o 
  -4   4   7       14.64       15.17      0.84 o 
  -3   4   7      270.67      264.04      3.05 o 
  -2   4   7      114.82      116.69      1.73 o 
  -1   4   7       70.20       71.98      1.91 o 
   0   4   7        9.80        8.61      0.56 o 
   1   4   7        8.62        9.81      0.74 o 
   2   4   7       67.02       63.85      2.86 o 
   3   4   7      181.50      180.20      3.18 o 
   4   4   7      141.99      136.54      2.80 o 
   5   4   7       26.54       26.70      1.29 o 
   6   4   7       20.72       22.72      1.29 o 
   7   4   7       42.14       42.78      2.60 o 
  -9   5   7      147.87      159.38      5.36 o 
  -8   5   7      255.30      255.70      5.04 o 
  -7   5   7      270.35      261.04      4.89 o 
  -6   5   7       22.92       18.51      1.16 o 
  -5   5   7      709.80      668.11      8.18 o 
  -4   5   7      661.34      653.80      7.88 o 
  -3   5   7       67.94       80.65      1.43 o 
  -2   5   7      163.50      156.94      2.09 o 
  -1   5   7        9.33        3.76      0.46 o 
   0   5   7       56.26       54.80      1.26 o 
   1   5   7      349.30      334.36      4.69 o 
   2   5   7      181.36      179.63      3.11 o 
   3   5   7       34.76       33.94      1.30 o 
   4   5   7      136.61      131.61      2.74 o 
   5   5   7      212.58      200.08      4.10 o 
   6   5   7       14.08       16.23      1.17 o 
   7   5   7        0.02        0.41      0.74 o 
  -9   6   7       17.54       20.94      1.58 o 
  -8   6   7        1.84        2.48      1.56 o 
  -7   6   7       23.01       22.63      1.72 o 
  -6   6   7       25.56       25.95      1.19 o 
  -5   6   7       24.24       25.93      1.15 o 
  -4   6   7       62.89       70.88      1.76 o 
  -3   6   7       30.84       35.90      1.09 o 
  -2   6   7      238.14      204.33      2.52 o 
  -1   6   7      323.75      265.29      3.42 o 
   0   6   7        0.84        1.58      0.44 o 
   1   6   7      129.65      109.38      2.27 o 
   2   6   7      165.70      156.22      2.87 o 
   3   6   7       60.44       59.21      1.72 o 
   4   6   7      308.98      310.36      4.76 o 
   5   6   7       23.37       23.57      1.26 o 
   6   6   7        5.47        7.03      1.02 o 
   7   6   7       64.96       69.67      2.56 o 
  -9   7   7       17.88       17.48      1.50 o 
  -8   7   7       59.53       51.15      2.14 o 
  -7   7   7        0.75       -0.60      0.61 o 
  -6   7   7       46.80       40.13      1.47 o 
  -5   7   7       99.58       89.76      2.10 o 
  -4   7   7        0.68        0.34      0.47 o 
  -3   7   7        0.55        0.35      0.41 o 
  -2   7   7       62.97       52.26      1.34 o 
  -1   7   7       30.95       24.40      0.90 o 
   0   7   7        6.58        2.09      0.45 o 
   1   7   7        0.22        0.81      0.47 o 
   2   7   7      163.21      154.97      2.88 o 
   3   7   7        3.52        2.57      0.61 o 
   4   7   7        2.31        3.57      0.68 o 
   5   7   7        5.20        6.30      0.82 o 
   6   7   7       21.91       23.83      1.51 o 
   7   7   7       31.11       30.86      2.36 o 
  -8   8   7       34.65       33.32      1.79 o 
  -7   8   7       24.30       30.11      1.38 o 
  -6   8   7       25.23       30.77      1.32 o 
  -5   8   7       36.09       33.89      1.34 o 
  -4   8   7      109.28       89.58      2.33 o 
  -3   8   7      118.95      114.88      3.00 o 
  -2   8   7      996.45      904.59      9.26 o 
  -1   8   7      638.55      591.19      7.36 o 
   0   8   7       11.19        8.13      0.60 o 
   1   8   7      210.07      195.79      2.84 o 
   2   8   7      134.96      131.93      3.14 o 
   3   8   7      304.03      294.46      4.53 o 
   4   8   7      184.63      184.38      7.31 o 
   5   8   7       22.06       21.78      1.41 o 
   6   8   7       12.70       14.45      1.30 o 
   7   8   7       17.13       22.16      3.26 o 
  -8   9   7      146.79      147.54      3.74 o 
  -7   9   7      113.11      108.19      2.59 o 
  -6   9   7        2.22        2.89      0.86 o 
  -5   9   7      185.94      167.07      3.40 o 
  -4   9   7      275.97      279.39      4.25 o 
  -3   9   7      250.40      259.84      4.25 o 
  -2   9   7      375.29      348.24      4.94 o 
  -1   9   7        1.35        0.70      0.46 o 
   0   9   7      376.42      361.07      5.07 o 
   1   9   7      338.24      326.51      4.10 o 
   2   9   7       10.87        9.59      1.13 o 
   3   9   7        2.73        1.99      0.61 o 
   4   9   7       39.03       35.91      1.46 o 
   5   9   7      111.75      107.48      2.61 o 
   6   9   7       25.83       26.48      1.62 o 
  -8  10   7        2.03        1.72      0.92 o 
  -7  10   7        4.53        4.03      0.79 o 
  -6  10   7        0.87        1.77      0.63 o 
  -5  10   7        0.66        1.56      0.56 o 
  -4  10   7       45.36       37.70      1.81 o 
  -3  10   7        2.99        2.44      0.59 o 
  -2  10   7        0.05        0.64      0.63 o 
  -1  10   7        0.78        0.69      0.56 o 
   0  10   7        2.60        3.56      0.61 o 
   1  10   7        0.95        0.75      0.51 o 
   2  10   7        4.33        3.13      0.83 o 
   3  10   7        0.00       -0.30      0.53 o 
   4  10   7       56.16       54.24      1.84 o 
   5  10   7        8.92        7.40      1.03 o 
   6  10   7        0.01       -0.07      0.70 o 
  -8  11   7       50.35       56.10      4.06 o 
  -7  11   7       36.65       30.10      1.47 o 
  -6  11   7        2.60        2.54      0.67 o 
  -5  11   7      150.39      144.18      2.95 o 
  -4  11   7      156.51      157.01      3.02 o 
  -3  11   7      176.22      176.97      3.17 o 
  -2  11   7        9.72        9.60      0.97 o 
  -1  11   7        7.98        5.58      0.72 o 
   0  11   7      147.36      153.98      2.93 o 
   1  11   7      118.00      113.17      2.46 o 
   2  11   7      148.20      139.43      3.44 o 
   3  11   7        1.45        0.94      0.78 o 
   4  11   7       23.80       25.36      1.30 o 
   5  11   7      115.71      118.42      3.51 o 
   6  11   7       64.72       61.02      2.42 o 
  -7  12   7       30.64       35.20      1.83 o 
  -6  12   7       69.18       67.89      2.08 o 
  -5  12   7       29.38       22.95      1.29 o 
  -4  12   7       12.94       11.86      0.93 o 
  -3  12   7      198.25      190.21      4.44 o 
  -2  12   7      548.34      537.37     10.13 o 
  -1  12   7      206.20      208.52      3.62 o 
   0  12   7        1.58        1.55      0.59 o 
   1  12   7       14.87       16.65      1.04 o 
   2  12   7      169.23      170.62      5.05 o 
   3  12   7      679.68      678.54     16.49 o 
   4  12   7      135.38      144.47      5.45 o 
   5  12   7       11.68       10.24      1.17 o 
  -7  13   7       23.94       21.36      2.17 o 
  -6  13   7        1.23        1.23      0.68 o 
  -5  13   7       56.43       52.08      1.83 o 
  -4  13   7      139.74      145.89      3.01 o 
  -3  13   7       35.79       33.74      1.69 o 
  -2  13   7        1.27        1.94      0.69 o 
  -1  13   7        0.04        0.03      0.47 o 
   0  13   7        1.93        1.78      0.62 o 
   1  13   7        8.78        7.22      0.83 o 
   2  13   7       23.53       25.45      1.57 o 
   3  13   7        1.98        1.48      0.89 o 
   4  13   7        6.01        6.39      2.72 o 
   5  13   7        0.19        1.48      1.88 o 
  -6  14   7       36.27       36.71      2.06 o 
  -5  14   7       28.53       30.98      1.50 o 
  -4  14   7       31.78       37.76      1.57 o 
  -3  14   7        1.09        0.70      0.70 o 
  -2  14   7      157.04      161.66      3.73 o 
  -1  14   7      202.59      212.15      4.38 o 
   0  14   7        0.13        0.47      0.56 o 
   1  14   7      108.65      110.95      2.73 o 
   2  14   7        9.47        8.53      0.92 o 
   3  14   7        3.05        1.85      0.90 o 
   4  14   7        4.50        4.15      1.98 o 
  -6  15   7       13.67       15.65      1.23 o 
  -5  15   7      306.69      320.16      5.23 o 
  -4  15   7      114.47      106.64      2.62 o 
  -3  15   7       29.58       25.88      1.59 o 
  -2  15   7       13.63       12.60      1.20 o 
  -1  15   7       41.30       39.13      1.80 o 
   0  15   7      100.98      102.70      2.53 o 
   1  15   7      121.76      122.41      2.79 o 
   2  15   7       84.67       88.39      2.81 o 
   3  15   7        4.20        3.23      1.58 o 
   4  15   7        3.83        6.33      2.37 o 
  -5  16   7        0.76        0.89      0.83 o 
  -4  16   7        0.03        0.40      0.80 o 
  -3  16   7       49.04       58.50      2.34 o 
  -2  16   7      148.31      143.11      5.65 o 
  -1  16   7       88.40       79.63      2.89 o 
   0  16   7        0.01        0.32      0.64 o 
   1  16   7       32.07       29.43      1.47 o 
   2  16   7       36.35       37.46      1.95 o 
   3  16   7      152.44      159.36      7.62 o 
  -4  17   7        9.58       10.64      1.31 o 
  -3  17   7       99.58      108.42      3.21 o 
  -2  17   7       20.55       25.34      2.61 o 
  -1  17   7       24.44       28.00      1.68 o 
   0  17   7        9.87        9.86      1.18 o 
   1  17   7       22.75       18.36      1.47 o 
   2  17   7       20.07       18.00      1.51 o 
  -3  18   7       40.67       47.41      2.25 o 
  -2  18   7       86.74       87.62      4.09 o 
  -1  18   7      132.54      131.78      4.44 o 
   0  18   7       10.77        8.69      1.46 o 
   1  18   7       44.03       42.77      2.13 o 
  -9   0   8       24.15       30.27      3.26 o 
  -8   0   8       17.83       21.57      2.67 o 
  -7   0   8      310.20      330.85      6.89 o 
  -6   0   8        5.79        9.75      2.87 o 
  -5   0   8       23.65       22.70      1.47 o 
  -4   0   8        0.30        0.86      0.59 o 
  -3   0   8        3.73        2.08      0.60 o 
  -2   0   8     3168.02     3118.75     45.76 o 
  -1   0   8     2006.78     1905.18     28.91 o 
   0   0   8      113.12      114.44      3.40 o 
   1   0   8     1874.34     1853.20     28.33 o 
   2   0   8      367.81      363.43      7.36 o 
   3   0   8       26.64       26.49      1.78 o 
   4   0   8        2.27        2.81      2.77 o 
   5   0   8        1.92        1.97      1.88 o 
   6   0   8        1.66        1.82      1.02 o 
   7   0   8       21.97       16.62      3.07 o 
  -9   1   8       41.61       44.98      7.57 o 
  -8   1   8      136.61      144.63      3.52 o 
  -7   1   8        0.84        1.21      0.73 o 
  -6   1   8       41.30       45.56      1.51 o 
  -5   1   8      118.44      116.74      2.08 o 
  -4   1   8       82.76       78.68      1.50 o 
  -3   1   8        9.94       10.37      0.60 o 
  -2   1   8      152.12      152.08      2.41 o 
  -1   1   8      173.35      163.94      2.95 o 
   0   1   8       63.21       59.39      1.70 o 
   1   1   8        1.80        2.36      0.75 o 
   2   1   8       84.78       87.14      2.13 o 
   3   1   8       13.38       12.72      0.99 o 
   4   1   8      435.65      428.48      7.07 o 
   5   1   8      155.98      157.17      5.02 o 
   6   1   8        1.99        0.62      0.69 o 
   7   1   8       28.24       29.88      2.62 o 
  -9   2   8        0.24        0.35      0.87 o 
  -8   2   8        2.24        1.97      0.89 o 
  -7   2   8       19.45       17.58      1.29 o 
  -6   2   8       46.69       51.91      1.79 o 
  -5   2   8        2.33        1.62      0.56 o 
  -4   2   8       10.35       11.92      0.65 o 
  -3   2   8        2.11        2.22      0.50 o 
  -2   2   8       75.89       75.94      1.59 o 
  -1   2   8      283.34      268.26      4.07 o 
   0   2   8        8.29        7.56      0.83 o 
   1   2   8      218.21      213.33      3.57 o 
   2   2   8      224.89      223.95      3.76 o 
   3   2   8        0.11        0.50      0.60 o 
   4   2   8       41.51       41.29      1.61 o 
   5   2   8        0.08        0.49      0.62 o 
   6   2   8        5.43        5.50      0.90 o 
   7   2   8        1.28        0.30      1.98 o 
  -9   3   8      129.98      141.07      3.69 o 
  -8   3   8      224.86      232.49      4.80 o 
  -7   3   8        1.07        0.69      0.69 o 
  -6   3   8       98.37      102.81      2.70 o 
  -5   3   8      195.76      195.02      2.89 o 
  -4   3   8      193.73      202.17      4.99 o 
  -3   3   8       31.36       29.11      1.09 o 
  -2   3   8      146.29      157.03      2.46 o 
  -1   3   8      252.47      239.71      3.76 o 
   0   3   8        0.10       -0.19      0.66 o 
   1   3   8       72.41       71.71      1.90 o 
   2   3   8       53.60       54.52      2.03 o 
   3   3   8      110.53      105.01      2.46 o 
   4   3   8      570.46      545.11      7.36 o 
   5   3   8       76.26       80.37      2.27 o 
   6   3   8       17.33       14.42      1.18 o 
  -9   4   8        9.00       12.69      1.37 o 
  -8   4   8       26.02       27.47      1.65 o 
  -7   4   8      329.82      331.92      5.87 o 
  -6   4   8       53.68       51.09      1.90 o 
  -5   4   8       21.61       19.34      2.26 o 
  -4   4   8      309.30      306.89      4.44 o 
  -3   4   8      195.16      185.34      2.52 o 
  -2   4   8      638.14      605.17      6.63 o 
  -1   4   8       84.53       83.34      1.98 o 
   0   4   8        3.18        3.72      0.60 o 
   1   4   8       61.97       69.39      1.84 o 
   2   4   8      178.81      172.96      3.19 o 
   3   4   8      394.18      382.03      5.56 o 
   4   4   8       47.49       48.55      1.74 o 
   5   4   8       28.23       29.49      1.46 o 
   6   4   8       11.41       13.95      1.17 o 
  -8   5   8       11.87       11.36      1.27 o 
  -7   5   8        5.64        3.97      0.89 o 
  -6   5   8        6.37        4.61      0.70 o 
  -5   5   8       36.95       33.59      1.32 o 
  -4   5   8       51.54       49.65      1.52 o 
  -3   5   8       24.79       26.83      1.18 o 
  -2   5   8       29.76       28.88      1.09 o 
  -1   5   8        1.52        3.14      0.60 o 
   0   5   8        0.59        0.83      0.47 o 
   1   5   8        1.36        1.73      0.60 o 
   2   5   8       14.62       13.98      1.29 o 
   3   5   8        4.61        5.54      0.78 o 
   4   5   8       30.30       29.30      1.39 o 
   5   5   8        0.71        0.33      0.61 o 
   6   5   8        0.90        1.53      0.73 o 
  -8   6   8      127.57      136.62      6.41 o 
  -7   6   8       96.50       96.42      2.82 o 
  -6   6   8       54.13       48.50      1.64 o 
  -5   6   8        0.01       -0.06      0.46 o 
  -4   6   8      150.73      134.72      2.61 o 
  -3   6   8      741.70      708.98      8.68 o 
  -2   6   8      144.36      155.53      2.88 o 
  -1   6   8       12.81        9.47      0.69 o 
   0   6   8        0.03       -0.34      0.42 o 
   1   6   8       48.64       42.32      1.47 o 
   2   6   8      123.80      125.91      2.67 o 
   3   6   8      430.04      421.47      6.01 o 
   4   6   8      101.08       98.97      2.48 o 
   5   6   8        8.33       10.37      1.03 o 
   6   6   8       62.60       65.19      2.78 o 
  -8   7   8       83.05       80.84      2.74 o 
  -7   7   8        9.87        9.47      1.81 o 
  -6   7   8       66.39       64.97      2.41 o 
  -5   7   8        9.45       10.12      0.86 o 
  -4   7   8       49.88       52.94      2.01 o 
  -3   7   8      229.15      198.38      3.98 o 
  -2   7   8        8.10        2.19      0.58 o 
  -1   7   8      426.50      399.31      8.33 o 
   0   7   8      331.99      290.72      4.38 o 
   1   7   8       28.03       29.07      1.25 o 
   2   7   8       54.30       47.92      1.61 o 
   3   7   8      139.15      137.12      2.90 o 
   4   7   8      175.91      170.15      3.40 o 
   5   7   8       60.66       57.64      3.60 o 
   6   7   8       34.59       34.25      1.89 o 
  -8   8   8        1.88        1.29      0.91 o 
  -7   8   8       64.84       72.28      2.49 o 
  -6   8   8        7.23        8.57      0.89 o 
  -5   8   8        6.92        5.88      1.18 o 
  -4   8   8       12.11       15.10      0.94 o 
  -3   8   8       65.46       58.59      2.03 o 
  -2   8   8      470.90      444.87      8.07 o 
  -1   8   8       48.22       39.25      1.41 o 
   0   8   8       13.72       13.21      1.17 o 
   1   8   8       81.33       82.51      2.08 o 
   2   8   8       27.27       27.53      1.28 o 
   3   8   8       49.12       43.60      1.64 o 
   4   8   8        7.15        8.08      1.60 o 
   5   8   8       14.14       11.02      1.93 o 
   6   8   8        6.79        6.70      1.10 o 
  -8   9   8        7.87        8.40      1.20 o 
  -7   9   8        8.77       10.05      1.01 o 
  -6   9   8       22.70       20.77      1.39 o 
  -5   9   8       22.66       27.09      1.27 o 
  -4   9   8       48.05       49.80      1.86 o 
  -3   9   8       25.99       23.53      1.36 o 
  -2   9   8        0.46        0.43      0.51 o 
  -1   9   8       11.86        9.94      0.85 o 
   0   9   8      215.57      190.80      4.09 o 
   1   9   8      113.11      114.19      3.09 o 
   2   9   8        0.81       -0.60      0.60 o 
   3   9   8      235.64      227.75      4.02 o 
   4   9   8        9.23        9.52      0.97 o 
   5   9   8        0.67        0.80      0.68 o 
  -7  10   8      132.25      139.59      3.12 o 
  -6  10   8       69.83       68.70      2.06 o 
  -5  10   8        6.39        6.53      0.82 o 
  -4  10   8       63.59       56.16      2.11 o 
  -3  10   8      883.77      857.06     12.07 o 
  -2  10   8      422.76      426.07      7.88 o 
  -1  10   8       32.15       30.08      1.32 o 
   0  10   8        0.34       -0.64      0.64 o 
   1  10   8       13.32       13.61      1.25 o 
   2  10   8      530.88      527.11      8.50 o 
   3  10   8      296.84      300.84      5.85 o 
   4  10   8        0.42        0.41      0.66 o 
   5  10   8        4.82        6.17      1.46 o 
  -7  11   8        7.56        8.91      1.04 o 
  -6  11   8       22.13       23.32      1.31 o 
  -5  11   8       57.21       57.05      2.14 o 
  -4  11   8       38.91       38.46      3.56 o 
  -3  11   8        1.22        0.32      0.68 o 
  -2  11   8        7.49        9.74      1.27 o 
  -1  11   8       32.27       27.94      1.29 o 
   0  11   8       43.07       43.29      2.86 o 
   1  11   8       39.13       40.86      1.93 o 
   2  11   8        6.27        5.57      1.16 o 
   3  11   8      111.24      116.23      4.63 o 
   4  11   8       76.30       79.08      6.32 o 
   5  11   8       20.18       17.44      1.76 o 
  -7  12   8       15.85       19.62      1.56 o 
  -6  12   8        7.28        7.72      0.97 o 
  -5  12   8        0.81        1.19      0.76 o 
  -4  12   8       10.81        9.41      1.12 o 
  -3  12   8       16.74       16.49      1.28 o 
  -2  12   8       16.92       15.66      1.27 o 
  -1  12   8        2.76        2.91      0.86 o 
   0  12   8       22.87       24.42      1.30 o 
   1  12   8        0.34        0.31      0.77 o 
   2  12   8        0.36       -0.03      0.79 o 
   3  12   8        5.40        4.42      1.10 o 
   4  12   8        6.04        6.74      1.20 o 
  -6  13   8       13.86       13.78      1.17 o 
  -5  13   8       48.18       44.38      2.21 o 
  -4  13   8      130.78      133.27      3.52 o 
  -3  13   8       95.15       94.95      2.87 o 
  -2  13   8        8.49        7.95      1.13 o 
  -1  13   8      154.71      158.77      3.73 o 
   0  13   8      239.37      245.09      4.26 o 
   1  13   8       27.60       28.03      1.69 o 
   2  13   8        1.03        1.92      0.93 o 
   3  13   8      129.41      142.54      7.25 o 
   4  13   8       61.17       65.77      3.27 o 
  -6  14   8        0.06        2.87      1.68 o 
  -5  14   8        0.60        0.74      0.80 o 
  -4  14   8       16.72       14.09      1.67 o 
  -3  14   8      431.76      439.75      7.51 o 
  -2  14   8      180.69      179.59      4.53 o 
  -1  14   8        3.43        2.99      0.83 o 
   0  14   8        0.39       -0.34      0.64 o 
   1  14   8        2.78        1.48      0.91 o 
   2  14   8      160.86      183.09      5.64 o 
   3  14   8      190.67      201.03      4.71 o 
  -5  15   8        3.41        5.09      1.08 o 
  -4  15   8        2.30        2.56      0.93 o 
  -3  15   8       12.60       17.14      1.48 o 
  -2  15   8       20.59       26.88      1.69 o 
  -1  15   8        3.13        3.43      0.95 o 
   0  15   8       21.32       25.30      1.40 o 
   1  15   8        0.31        1.13      0.88 o 
   2  15   8        0.74        1.37      0.92 o 
   3  15   8        2.95        3.39      1.21 o 
  -4  16   8       44.26       46.33      2.21 o 
  -3  16   8       99.93      105.25      3.63 o 
  -2  16   8       19.99       20.10      1.52 o 
  -1  16   8        3.62        4.21      0.99 o 
   0  16   8        0.31        0.24      0.72 o 
   1  16   8       24.96       23.17      1.82 o 
   2  16   8       22.31       24.89      1.81 o 
  -3  17   8       29.80       30.31      3.17 o 
  -2  17   8        7.68        7.27      1.21 o 
  -1  17   8       72.22       79.66      2.79 o 
   0  17   8      113.27      113.91      3.32 o 
  -8   1   9        7.74        7.47      1.50 o 
  -7   1   9       16.49       17.22      1.35 o 
  -6   1   9        2.03        1.64      0.57 o 
  -5   1   9      119.90      133.76      2.62 o 
  -4   1   9       52.55       54.17      1.48 o 
  -3   1   9       30.91       33.97      1.78 o 
  -2   1   9      245.76      251.09      4.83 o 
  -1   1   9      114.71      104.70      2.38 o 
   0   1   9      449.83      432.98      6.05 o 
   1   1   9      200.48      189.55      3.50 o 
   2   1   9      344.91      337.48      5.19 o 
   3   1   9      873.95      856.37     10.65 o 
   4   1   9      105.92      104.41      2.68 o 
   5   1   9       29.88       30.90      2.28 o 
   6   1   9        0.10       -0.18      0.85 o 
  -8   2   9      332.43      349.20     10.13 o 
  -7   2   9      303.97      331.93      5.93 o 
  -6   2   9       17.35       19.09      1.27 o 
  -5   2   9       42.43       43.07      1.32 o 
  -4   2   9      266.27      274.88      4.79 o 
  -3   2   9      537.59      526.81      7.16 o 
  -2   2   9      374.00      358.89      5.20 o 
  -1   2   9       77.78       74.16      1.99 o 
   0   2   9      113.58      115.78      2.58 o 
   1   2   9       58.44       57.90      2.05 o 
   2   2   9        3.54        2.54      0.80 o 
   3   2   9       69.54       68.97      2.11 o 
   4   2   9        7.97        7.56      0.96 o 
   5   2   9       21.76       21.46      1.38 o 
   6   2   9      180.00      189.13      6.05 o 
  -8   3   9        1.22        0.64      0.89 o 
  -7   3   9       86.16       90.70      2.76 o 
  -6   3   9        6.53        4.60      0.85 o 
  -5   3   9        0.39        0.57      0.56 o 
  -4   3   9       33.41       33.94      1.55 o 
  -3   3   9        0.86        1.08      0.59 o 
  -2   3   9       58.89       59.79      1.81 o 
  -1   3   9       13.56       16.94      1.05 o 
   0   3   9        2.23        2.87      0.66 o 
   1   3   9        7.68        6.59      0.81 o 
   2   3   9        4.65        4.14      0.75 o 
   3   3   9       49.29       51.88      1.82 o 
   4   3   9      133.17      133.37      3.06 o 
   5   3   9        2.48        1.59      0.89 o 
   6   3   9        1.10        0.57      1.50 o 
  -8   4   9       50.12       52.71      3.07 o 
  -7   4   9       89.39       95.93      3.04 o 
  -6   4   9       16.78       18.15      1.29 o 
  -5   4   9       31.86       35.25      1.40 o 
  -4   4   9      136.31      147.89      3.34 o 
  -3   4   9       60.92       63.31      2.20 o 
  -2   4   9       19.63       16.03      1.04 o 
  -1   4   9       34.05       32.14      1.44 o 
   0   4   9        8.43        8.05      1.00 o 
   1   4   9      114.44      118.03      2.63 o 
   2   4   9       54.11       51.35      1.77 o 
   3   4   9        1.63        2.59      0.72 o 
   4   4   9        0.11       -0.40      0.61 o 
   5   4   9        8.22        9.68      1.07 o 
  -8   5   9       11.87       12.83      1.37 o 
  -7   5   9      111.28      118.82      3.22 o 
  -6   5   9       19.62       16.47      1.27 o 
  -5   5   9       72.18       73.64      1.98 o 
  -4   5   9       27.76       27.74      1.48 o 
  -3   5   9       88.10       86.83      2.16 o 
  -2   5   9      512.84      499.48      7.95 o 
  -1   5   9      239.77      224.65      3.80 o 
   0   5   9       84.71       91.41      2.27 o 
   1   5   9        6.16        7.01      0.85 o 
   2   5   9       71.60       73.58      2.10 o 
   3   5   9      175.79      177.51      4.57 o 
   4   5   9      216.02      211.79      4.03 o 
   5   5   9      149.78      157.83      3.50 o 
  -8   6   9      249.18      260.51      5.37 o 
  -7   6   9       67.87       70.29      2.51 o 
  -6   6   9        3.15        4.13      0.75 o 
  -5   6   9       22.99       23.32      1.42 o 
  -4   6   9       67.23       63.10      2.58 o 
  -3   6   9       71.30       63.32      2.11 o 
  -2   6   9       96.75       95.44      2.78 o 
  -1   6   9        4.98        3.84      1.12 o 
   0   6   9        3.16        2.72      0.65 o 
   1   6   9      131.91      123.71      2.73 o 
   2   6   9       54.11       49.01      1.74 o 
   3   6   9        2.53        2.09      0.73 o 
   4   6   9       51.67       46.51      2.01 o 
   5   6   9        5.54        5.78      0.95 o 
  -7   7   9       32.23       35.71      1.86 o 
  -6   7   9       20.75       21.16      1.26 o 
  -5   7   9        0.63        1.60      0.77 o 
  -4   7   9        8.93        9.08      1.67 o 
  -3   7   9       54.94       45.46      1.85 o 
  -2   7   9        2.08        0.99      0.93 o 
  -1   7   9        0.10       -0.60      0.61 o 
   0   7   9        0.39       -0.35      0.67 o 
   1   7   9        3.16        3.57      0.70 o 
   2   7   9        0.16        0.55      0.67 o 
   3   7   9        2.14        1.30      0.69 o 
   4   7   9        0.25        0.07      0.67 o 
   5   7   9       70.68       77.72      2.44 o 
  -7   8   9       16.80       17.32      1.47 o 
  -6   8   9       38.86       39.86      1.73 o 
  -5   8   9        0.08        0.28      0.71 o 
  -4   8   9      307.62      316.60      5.75 o 
  -3   8   9      259.51      266.94      5.07 o 
  -2   8   9        7.51        7.95      1.06 o 
  -1   8   9       86.22       76.66      2.53 o 
   0   8   9       11.88        8.25      1.08 o 
   1   8   9      309.84      297.89      5.74 o 
   2   8   9      435.01      420.02      6.17 o 
   3   8   9        7.40        6.65      0.93 o 
   4   8   9       60.72       63.22      2.14 o 
   5   8   9       32.93       32.59      2.83 o 
  -7   9   9        2.00        1.30      0.93 o 
  -6   9   9       23.53       25.11      1.62 o 
  -5   9   9      175.62      181.09      4.13 o 
  -4   9   9       50.07       39.16      1.84 o 
  -3   9   9       72.35       81.52      2.72 o 
  -2   9   9      342.83      332.78      7.49 o 
  -1   9   9      312.78      287.81      5.53 o 
   0   9   9      115.72      114.50      3.78 o 
   1   9   9        4.93        3.58      1.00 o 
   2   9   9      156.77      161.64      4.25 o 
   3   9   9      113.22      110.10      3.38 o 
   4   9   9       81.83       78.50      2.40 o 
  -6  10   9        0.04        0.31      0.79 o 
  -5  10   9        3.81        3.63      0.95 o 
  -4  10   9       10.91       13.46      1.26 o 
  -3  10   9        2.80        2.45      0.81 o 
  -2  10   9        1.97        1.34      1.58 o 
  -1  10   9       18.43       17.61      1.44 o 
   0  10   9        4.74        6.68      1.13 o 
   1  10   9        5.10        4.59      1.06 o 
   2  10   9        8.74        8.34      1.26 o 
   3  10   9        6.12        4.06      1.10 o 
   4  10   9        0.38       -0.45      0.99 o 
  -6  11   9      181.60      204.22      4.67 o 
  -5  11   9      126.44      131.22      4.99 o 
  -4  11   9        9.81        8.45      1.78 o 
  -3  11   9      110.18      113.95      3.17 o 
  -2  11   9       42.50       41.34      2.10 o 
  -1  11   9      128.56      118.29      3.92 o 
   0  11   9      129.87      129.63      3.54 o 
   1  11   9        0.25       -0.50      0.81 o 
   2  11   9      133.45      144.41      5.78 o 
   3  11   9       40.09       44.42      2.27 o 
   4  11   9        2.40        2.04      1.26 o 
  -6  12   9       45.96       49.01      5.39 o 
  -5  12   9       11.95       12.71      2.02 o 
  -4  12   9      240.78      249.98      7.76 o 
  -3  12   9      366.19      376.35      6.74 o 
  -2  12   9       20.01       20.01      1.87 o 
  -1  12   9       23.75       18.61      2.32 o 
   0  12   9        2.51        0.71      0.86 o 
   1  12   9      200.14      218.09      4.91 o 
   2  12   9      183.45      187.50      5.72 o 
   3  12   9       21.06       20.70      1.71 o 
  -5  13   9       17.63       22.95      2.96 o 
  -4  13   9       23.95       22.49      1.61 o 
  -3  13   9        8.20        5.07      1.05 o 
  -2  13   9        0.08        0.39      0.96 o 
  -1  13   9       24.41       26.44      3.12 o 
   0  13   9       70.93       77.83      2.83 o 
   1  13   9        2.38        2.33      1.07 o 
   2  13   9       56.14       60.80      2.64 o 
   3  13   9       28.86       31.50      2.42 o 
  -4  14   9        0.04       -0.69      0.77 o 
  -3  14   9       88.05       85.14      3.96 o 
  -2  14   9       27.23       31.83      2.93 o 
  -1  14   9        2.59        3.43      2.08 o 
   0  14   9        7.68        4.43      1.09 o 
   1  14   9       35.97       40.72      2.20 o 
   2  14   9      100.91      113.87      3.55 o 
  -3  15   9       84.77       87.72      3.01 o 
  -2  15   9       90.62      100.82      3.97 o 
  -1  15   9       72.23       79.16      3.91 o 
   0  15   9       26.08       26.50      2.17 o 
   1  15   9        2.49        2.49      1.05 o 
  -7   0  10        0.25        0.69      1.29 o 
  -6   0  10        0.07        2.18      1.38 o 
  -4   0  10       50.05       52.16      2.52 o 
  -3   0  10      205.58      215.93      6.14 o 
  -2   0  10        1.53        2.51      1.04 o 
  -1   0  10      137.46      132.46      4.10 o 
   0   0  10      111.45      114.24      3.82 o 
   1   0  10       87.80       85.28      4.40 o 
   2   0  10      103.47       97.82      3.66 o 
   3   0  10        1.99        0.62      2.03 o 
   4   0  10      542.08      528.83     10.89 o 
   5   0  10      326.07      313.80     11.79 o 
  -7   1  10       17.09       17.93      1.74 o 
  -6   1  10       77.02       81.81      4.95 o 
  -4   1  10       26.23       25.05      1.91 o 
  -3   1  10      170.16      175.10      3.38 o 
  -2   1  10      232.88      238.11      4.89 o 
  -1   1  10       40.79       36.76      2.30 o 
   0   1  10       39.15       37.90      1.60 o 
   1   1  10       28.07       25.97      1.39 o 
   2   1  10       61.91       60.95      2.05 o 
   3   1  10       53.79       53.68      2.00 o 
   4   1  10        0.16       -0.39      0.73 o 
   5   1  10        0.77       -0.48      1.52 o 
  -7   2  10        0.52        0.31      0.80 o 
  -6   2  10        0.13        0.14      1.58 o 
  -4   2  10        4.02        4.22      1.34 o 
  -3   2  10       51.14       54.89      2.03 o 
  -2   2  10       46.44       46.22      1.75 o 
  -1   2  10       24.61       25.95      1.66 o 
   0   2  10      129.20      130.22      2.91 o 
   1   2  10       17.20       14.50      1.37 o 
   2   2  10        5.84        4.90      0.87 o 
   3   2  10        6.36        5.80      0.94 o 
   4   2  10       10.60       10.68      1.14 o 
   5   2  10       18.25       16.54      2.92 o 
  -7   3  10       55.12       54.96      2.23 o 
  -6   3  10      230.35      252.15      6.09 o 
  -5   3  10      169.63      195.32      7.42 o 
  -4   3  10       79.20       79.19      3.15 o 
  -3   3  10      331.93      352.56      6.28 o 
  -2   3  10      368.90      375.20      5.59 o 
  -1   3  10      197.66      188.83      3.57 o 
   0   3  10       62.64       57.20      2.13 o 
   1   3  10      100.30       97.58      2.54 o 
   2   3  10      100.47       95.93      2.56 o 
   3   3  10       38.73       38.66      1.71 o 
   4   3  10       31.78       36.67      2.32 o 
  -7   4  10        2.01        2.28      1.14 o 
  -6   4  10       44.28       51.65      2.59 o 
  -5   4  10       55.38       50.86      3.76 o 
  -4   4  10        2.07        2.41      1.98 o 
  -3   4  10       21.62       22.52      1.51 o 
  -2   4  10       15.81       19.93      1.48 o 
  -1   4  10       25.62       28.08      2.02 o 
   0   4  10      142.78      147.74      3.61 o 
   1   4  10       56.44       53.85      1.90 o 
   2   4  10        0.31       -0.62      0.65 o 
   3   4  10        0.52       -0.63      0.63 o 
   4   4  10       68.11       73.12      2.77 o 
  -7   5  10       42.35       42.32      2.48 o 
  -6   5  10        0.28       -0.03      0.94 o 
  -5   5  10       15.26       15.83      1.33 o 
  -4   5  10        0.75        2.08      1.01 o 
  -3   5  10       12.65       12.08      1.53 o 
  -2   5  10       34.44       29.91      1.72 o 
  -1   5  10        0.11       -0.17      0.77 o 
   0   5  10        1.76        1.37      0.71 o 
   1   5  10        2.50        1.58      0.68 o 
   2   5  10        0.53        1.57      0.72 o 
   3   5  10        9.33        8.47      1.03 o 
   4   5  10        6.83        7.45      1.38 o 
  -7   6  10       46.37       46.24      2.62 o 
  -6   6  10       29.39       33.58      2.20 o 
  -5   6  10      171.56      171.65      6.93 o 
  -4   6  10       31.21       25.60      2.92 o 
  -3   6  10       19.35       20.35      1.85 o 
  -2   6  10       16.47       15.68      1.40 o 
  -1   6  10        0.53        1.04      0.78 o 
   0   6  10      178.43      180.27      4.24 o 
   1   6  10      104.62      110.27      2.72 o 
   2   6  10        2.25        1.82      0.74 o 
   3   6  10       10.62       10.57      1.12 o 
   4   6  10        8.93       10.85      1.17 o 
  -6   7  10      202.99      226.48      4.88 o 
  -5   7  10       39.24       36.42      2.43 o 
  -4   7  10      106.03      124.54      4.20 o 
  -3   7  10      205.06      205.15      5.60 o 
  -2   7  10      214.53      208.00      4.58 o 
  -1   7  10      147.83      153.89      3.91 o 
   0   7  10       60.58       57.46      2.37 o 
   1   7  10        2.25        3.67      1.03 o 
   2   7  10       48.66       53.20      1.97 o 
   3   7  10      205.83      205.95      4.10 o 
   4   7  10      142.51      150.83      3.97 o 
  -6   8  10       84.89       88.80      4.42 o 
  -5   8  10        8.91       10.00      1.23 o 
  -4   8  10       49.14       51.87      4.75 o 
  -3   8  10       96.90      104.19      4.65 o 
  -2   8  10        2.95        2.62      1.07 o 
  -1   8  10       41.98       44.03      2.12 o 
   0   8  10       31.46       33.16      2.10 o 
   1   8  10       25.98       20.75      1.64 o 
   2   8  10        0.37        0.08      0.78 o 
   3   8  10       21.76       24.05      2.45 o 
  -6   9  10        5.29        7.18      1.17 o 
  -5   9  10        4.92        4.74      1.04 o 
  -4   9  10        0.03        0.49      1.04 o 
  -3   9  10        0.02       -0.70      0.90 o 
  -2   9  10        6.89        7.40      1.45 o 
  -1   9  10      241.50      254.79      5.33 o 
   0   9  10       16.51       17.68      1.57 o 
   1   9  10       23.02       27.17      1.85 o 
   2   9  10       44.98       45.40      3.24 o 
   3   9  10        6.08        6.50      1.26 o 
  -5  10  10      125.96      143.29      3.80 o 
  -4  10  10      440.49      454.73      9.66 o 
  -3  10  10       18.92       16.63      2.42 o 
  -2  10  10        3.13        6.43      1.46 o 
  -1  10  10       46.84       48.87      2.29 o 
   0  10  10      283.40      267.77      6.18 o 
   1  10  10      111.85      111.13      3.43 o 
   2  10  10       25.40       22.23      1.78 o 
   3  10  10       50.70       48.22      2.94 o 
  -5  11  10        1.67        1.53      1.12 o 
  -4  11  10       19.12       23.94      3.07 o 
  -3  11  10       25.23       23.00      2.13 o 
  -2  11  10      130.18      128.79      5.25 o 
  -1  11  10      212.07      224.02      6.19 o 
   0  11  10        6.26        5.47      1.20 o 
   1  11  10       69.43       79.02      3.63 o 
   2  11  10       13.86       14.52      1.59 o 
  -4  12  10      202.33      237.29      6.47 o 
  -3  12  10       52.83       53.37      7.07 o 
  -2  12  10       21.83       24.84      2.28 o 
  -1  12  10       49.36       58.71      3.14 o 
   0  12  10        5.76        5.79      1.22 o 
   1  12  10        0.65        0.06      0.96 o 
  -3  13  10        4.51        3.43      2.42 o 
  -2  13  10       47.20       50.45      2.96 o 
  -1  13  10      348.65      372.74      8.71 o 
   0  13  10       33.24       37.50      2.18 o 
  -6   1  11       73.50       81.14      4.65 o 
  -5   1  11        0.98        2.57      1.68 o 
  -4   1  11       32.51       31.70      2.20 o 
  -3   1  11       78.91       85.88      2.43 o 
  -2   1  11      125.21      132.96      3.09 o 
  -1   1  11       44.17       44.91      1.98 o 
   0   1  11        0.03        0.69      0.69 o 
   1   1  11       66.55       65.07      2.22 o 
   2   1  11       57.52       65.00      3.44 o 
   3   1  11       37.67       34.83      1.80 o 
  -6   2  11       13.68       14.34      2.37 o 
  -5   2  11       40.18       37.79      3.26 o 
  -4   2  11       87.63       90.78      6.28 o 
  -3   2  11       60.42       69.35      3.06 o 
  -2   2  11      337.69      354.93      5.62 o 
  -1   2  11      418.38      439.36      6.54 o 
   0   2  11      118.96      114.87      2.88 o 
   1   2  11        6.82        5.24      0.93 o 
   2   2  11        0.95        0.61      0.83 o 
   3   2  11      148.57      154.37      3.63 o 
  -6   3  11        9.40        9.69      2.18 o 
  -4   3  11       18.74       20.08      3.26 o 
  -3   3  11       12.09       14.28      2.13 o 
  -2   3  11        1.60        0.44      0.95 o 
  -1   3  11        2.11        1.52      0.85 o 
   0   3  11       29.97       31.07      1.59 o 
   1   3  11        0.39        1.17      0.74 o 
   2   3  11       12.20       11.82      1.19 o 
   3   3  11       15.13       16.30      1.91 o 
  -6   4  11       15.40       16.12      2.47 o 
  -5   4  11        6.53        8.31      2.08 o 
  -4   4  11       29.48       30.52      3.36 o 
  -3   4  11       29.59       33.92      2.37 o 
  -2   4  11       35.32       42.90      2.56 o 
  -1   4  11      277.21      299.76      6.03 o 
   0   4  11       35.15       36.31      1.70 o 
   1   4  11        7.79        8.32      1.07 o 
   2   4  11        0.68        0.92      1.03 o 
   3   4  11        0.70        1.68      0.83 o 
  -6   5  11       59.76       60.45      4.25 o 
  -5   5  11       48.78       56.10      4.16 o 
  -4   5  11       98.10      107.91      6.09 o 
  -3   5  11       38.92       38.65      3.41 o 
  -2   5  11       43.09       38.32      2.07 o 
  -1   5  11       35.24       36.89      2.07 o 
   0   5  11       15.45       17.12      1.59 o 
   1   5  11       14.86       15.17      1.26 o 
   2   5  11      112.18      122.10      3.11 o 
   3   5  11      102.62      109.98      6.58 o 
  -5   6  11       65.27       69.55      3.29 o 
  -4   6  11       19.88       20.41      1.99 o 
  -3   6  11        0.00       -0.49      2.47 o 
  -2   6  11      162.51      174.05      5.42 o 
  -1   6  11       88.73       88.79      3.08 o 
   0   6  11       39.76       37.54      2.81 o 
   1   6  11        3.06        2.55      1.02 o 
   2   6  11        1.71        2.03      0.81 o 
  -5   7  11        8.93       10.64      1.68 o 
  -4   7  11       65.44       70.10      3.32 o 
  -3   7  11        0.23        1.50      1.09 o 
  -2   7  11        4.72        5.97      1.48 o 
  -1   7  11        2.14        1.89      1.00 o 
   0   7  11        0.01        0.06      0.85 o 
   1   7  11        1.22        0.28      0.96 o 
   2   7  11        5.73        6.56      1.26 o 
  -5   8  11       79.25       89.16      3.74 o 
  -4   8  11        1.76        0.13      1.07 o 
  -3   8  11        8.54        9.19      1.60 o 
  -2   8  11        2.30        5.48      1.42 o 
  -1   8  11      159.39      167.69      4.37 o 
   0   8  11      145.78      144.82      5.20 o 
   1   8  11       27.20       25.58      1.90 o 
   2   8  11        0.40       -1.29      1.29 o 
  -4   9  11        3.48        5.34      1.42 o 
  -3   9  11      119.62      129.18      6.09 o 
  -2   9  11      376.64      394.10      9.03 o 
  -1   9  11       23.00       20.07      1.91 o 
   0   9  11       72.52       78.91      3.02 o 
   1   9  11       45.12       45.49      2.40 o 
  -3  10  11        0.00       -0.42      1.14 o 
  -2  10  11       38.70       40.02      3.76 o 
  -1  10  11       10.52       11.64      1.83 o 
   0  10  11        6.42        7.10      1.40 o 
  -3   0  12      113.03      125.86      4.43 o 
  -2   0  12      318.13      335.09      7.99 o 
  -1   0  12       45.21       56.44      3.08 o 
   0   0  12       98.53       99.02     16.18 o 
   1   0  12       22.04       17.56      3.41 o 
  -4   1  12       18.44       16.92      2.47 o 
  -3   1  12       19.71       21.32      2.23 o 
  -2   1  12        0.08        0.61      0.82 o 
  -1   1  12        2.89        1.82      0.87 o 
   0   1  12       34.79       34.52      1.76 o 
   1   1  12      120.58      126.45      3.27 o 
  -4   2  12       10.03        6.81      1.49 o 
  -3   2  12        6.17        7.86      1.32 o 
  -2   2  12       53.34       53.23      2.51 o 
  -1   2  12       18.42       16.18      1.34 o 
   0   2  12        0.01        0.43      0.80 o 
   1   2  12        0.61        0.82      0.85 o 
  -4   3  12       31.90       28.07      2.30 o 
  -3   3  12      105.20      111.28      4.26 o 
  -2   3  12       18.12       19.59      2.45 o 
  -1   3  12        4.15        5.48      1.25 o 
   0   3  12      113.83      119.82      3.14 o 
   1   3  12      175.08      181.72      4.50 o 
  -4   4  12        6.04        6.77      1.50 o 
  -3   4  12      131.11      147.94      4.99 o 
  -2   4  12      171.37      189.00      4.73 o 
  -1   4  12        0.09       -0.05      1.53 o 
   0   4  12       25.94       23.77      1.89 o 
   1   4  12       57.46       47.59      3.66 o 
  -4   5  12        3.15        0.89      1.19 o 
  -3   5  12        9.35        8.04      1.70 o 
  -2   5  12       22.56       24.57      1.89 o 
  -1   5  12        1.85        1.79      1.06 o 
   0   5  12        1.00        0.39      0.98 o 
  -3   6  12       38.81       46.43      3.36 o 
  -2   6  12       90.88       98.74      8.21 o 
  -1   6  12       28.88       33.52      3.97 o 
   0   6  12        6.12        2.97      2.37 o 
                                                 
